# Supplementary material for: Psychiatric morbidity among patients on treatment for tuberculosis at a tertiary referral hospital in Western Kenya
Source: PLoS One. 2024 May 15;19(5):e0302744. doi: 10.1371/journal.pone.0302744 (PMC11095705; doi:10.1371/journal.pone.0302744)
Supplement: S1 Data — (CSV) [file pone.0302744.s001.csv]

unid	sex	age	marstat	comorb	othercom	psychdx	FamPsych	tbtype	eptbtype	treatphase	majdepepi	majdepdis	suicide	suicegrade	suicidebeh	mania	hypomania	bipolar1	bipolar2	bipunspec	bippsyc	panic	agoraph	socanxiety	ocd	ptsd	alcoholdis	subusedis	psychdis	moodpsych	anorexia	bulimia	binge	genanxdis	medcause	antisocial	educn	occuptn	smoking	etoh	agegrp	hyptn	diab	vih	ptype	strfear	strrxlength	strcurrhth	strstigma
ps162	2. Male	29	3. Divorced or separated	2. No	.	3. Current	1. Yes	1. PTB - Bacteriologically Confirmed	.	1. Initiation	2. Past	2. Past	2. Lifetime attempt	3. High													3. Severe	3. Severe	2. Current	2. Current					2. Yes	1. Lifetime	4. Tertiary	1. Formal	1. Never	2. Drinking	0. 18-34 yrs	0. No	0. No	0. No	2. Previously treated	1. Yes	0. No	0. No	0. No
ps160	2. Male	21	1. Single	1. Yes	.	1. Never	2. No	1. PTB - Bacteriologically Confirmed	.	1. Initiation																											4. Tertiary	2. Informal	2. Smoking	2. Drinking	0. 18-34 yrs	0. No	0. No	1. Yes	1. New	0. No	0. No	0. No	1. Yes
ps161	2. Male	27	1. Single	2. No	.	1. Never	2. No	3. Extra-pulmonary TB	miliary tb	2. Continuation																	1. Mild										4. Tertiary	3. Unemployed	1. Never	2. Drinking	0. 18-34 yrs	0. No	0. No	0. No	1. New	1. Yes	1. Yes	0. No	0. No
ps159	2. Male	19	1. Single	2. No	.	1. Never	2. No	1. PTB - Bacteriologically Confirmed	.	1. Initiation																											3. Secondary	4. Student	1. Never	1. Never	0. 18-34 yrs	0. No	0. No	0. No	1. New	0. No	0. No	0. No	0. No
ps158	1. Female	26	1. Single	1. Yes	.	1. Never	1. Yes	1. PTB - Bacteriologically Confirmed	.	2. Continuation																											4. Tertiary	2. Informal	1. Never	1. Never	0. 18-34 yrs	0. No	0. No	1. Yes	1. New	0. No	0. No	0. No	0. No
ps156	1. Female	25	2. Married	2. No	.	1. Never	2. No	1. PTB - Bacteriologically Confirmed	.	1. Initiation																											3. Secondary	2. Informal	1. Never	1. Never	0. 18-34 yrs	0. No	0. No	0. No	1. New	0. No	1. Yes	0. No	0. No
ps157	1. Female	26	1. Single	1. Yes	.	1. Never	1. Yes	3. Extra-pulmonary TB	pleural effusion	2. Continuation																											2. Primary	3. Unemployed	1. Never	1. Never	0. 18-34 yrs	0. No	0. No	1. Yes	1. New	1. Yes	1. Yes	1. Yes	0. No
ps177	2. Male	40	1. Single	1. Yes	.	1. Never	2. No	3. Extra-pulmonary TB	pericardial effusion	2. Continuation	2. Past	2. Past					2. Past										3. Severe	2. Moderate									2. Primary	2. Informal	2. Smoking	2. Drinking	1. 35-49 yrs	0. No	0. No	1. Yes	1. New	0. No	1. Yes	0. No	1. Yes
ps176	2. Male	51	2. Married	1. Yes	.	1. Never	2. No	1. PTB - Bacteriologically Confirmed	.	2. Continuation	2. Past	2. Past			2. In early remission																				2. Yes		4. Tertiary	2. Informal	2. Smoking	2. Drinking	2. 50-64 yrs	0. No	1. Yes	0. No	2. Previously treated	1. Yes	1. Yes	0. No	1. Yes
ps148	2. Male	37	2. Married	2. No	.	1. Never	2. No	1. PTB - Bacteriologically Confirmed	.	2. Continuation																											2. Primary	2. Informal	1. Never	2. Drinking	1. 35-49 yrs	0. No	0. No	0. No	1. New	1. Yes	1. Yes	0. No	0. No
ps149	1. Female	40	2. Married	1. Yes	.	1. Never	2. No	1. PTB - Bacteriologically Confirmed	.	1. Initiation																											2. Primary	2. Informal	2. Smoking	2. Drinking	1. 35-49 yrs	0. No	0. No	1. Yes	1. New	0. No	0. No	0. No	0. No
ps150	2. Male	27	2. Married	2. No	.	1. Never	1. Yes	3. Extra-pulmonary TB	miliary	1. Initiation																	2. Moderate										4. Tertiary	2. Informal	2. Smoking	2. Drinking	0. 18-34 yrs	0. No	0. No	0. No	1. New	0. No	0. No	0. No	0. No
ps147	2. Male	42	2. Married	2. No	.	1. Never	2. No	2. PTB - Clinically-diagnosed	.	1. Initiation																											3. Secondary	2. Informal	1. Never	2. Drinking	1. 35-49 yrs	0. No	0. No	0. No	1. New	1. Yes	0. No	0. No	0. No
ps144	1. Female	42	1. Single	1. Yes	.	1. Never	2. No	1. PTB - Bacteriologically Confirmed	.	2. Continuation																											3. Secondary	3. Unemployed	1. Never	1. Never	1. 35-49 yrs	0. No	0. No	1. Yes	1. New	0. No	0. No	1. Yes	0. No
ps142	2. Male	24	2. Married	2. No	.	1. Never	2. No	1. PTB - Bacteriologically Confirmed	.	1. Initiation																											4. Tertiary	3. Unemployed	1. Never	1. Never	0. 18-34 yrs	0. No	0. No	0. No	1. New	0. No	1. Yes	0. No	1. Yes
ps146	1. Female	18	1. Single	2. No	.	1. Never	2. No	3. Extra-pulmonary TB	TB Peritonitis	2. Continuation																											3. Secondary	4. Student	1. Never	1. Never	0. 18-34 yrs	0. No	0. No	0. No	1. New	0. No	0. No	0. No	1. Yes
ps145	2. Male	49	2. Married	1. Yes	heart problem	1. Never	2. No	3. Extra-pulmonary TB	TB Pericarditis	2. Continuation																	3. Severe										3. Secondary	2. Informal	1. Never	2. Drinking	1. 35-49 yrs	0. No	0. No	0. No	1. New	0. No	0. No	0. No	1. Yes
ps151	2. Male	50	2. Married	2. No	.	1. Never	2. No	1. PTB - Bacteriologically Confirmed	.	1. Initiation	1. Current (2 weeks)	1. Current (2 weeks)																									2. Primary	3. Unemployed	1. Never	1. Never	2. 50-64 yrs	0. No	0. No	0. No	1. New	1. Yes	1. Yes	0. No	1. Yes
PS152	1. Female	29	2. Married	2. No	.	1. Never	2. No	3. Extra-pulmonary TB	TB Spine	2. Continuation	2. Past	2. Past																									4. Tertiary	1. Formal	1. Never	2. Drinking	0. 18-34 yrs	0. No	0. No	0. No	1. New	0. No	0. No	0. No	1. Yes
ps143	1. Female	62	2. Married	1. Yes	.	1. Never	2. No	1. PTB - Bacteriologically Confirmed	.	2. Continuation																											3. Secondary	2. Informal	1. Never	1. Never	2. 50-64 yrs	1. Yes	0. No	0. No	1. New	0. No	0. No	0. No	0. No
ps154	1. Female	19	1. Single	2. No	.	1. Never	2. No	1. PTB - Bacteriologically Confirmed	.	2. Continuation	2. Past	2. Past																						1. Current (Past 6 mths)	2. Yes		4. Tertiary	4. Student	1. Never	1. Never	0. 18-34 yrs	0. No	0. No	0. No	1. New	1. Yes	1. Yes	0. No	1. Yes
ps153	2. Male	47	3. Divorced or separated	1. Yes	.	1. Never	2. No	1. PTB - Bacteriologically Confirmed	.	1. Initiation	2. Past	2. Past															2. Moderate								2. Yes		3. Secondary	3. Unemployed	2. Smoking	2. Drinking	1. 35-49 yrs	0. No	0. No	1. Yes	2. Previously treated	1. Yes	0. No	0. No	0. No
ps155	2. Male	51	2. Married	1. Yes	.	1. Never	2. No	1. PTB - Bacteriologically Confirmed	.	2. Continuation																	3. Severe	1. Mild									3. Secondary	2. Informal	1. Never	2. Drinking	2. 50-64 yrs	0. No	0. No	1. Yes	1. New	1. Yes	0. No	0. No	1. Yes
ps141	1. Female	21	1. Single	2. No	.	1. Never	2. No	1. PTB - Bacteriologically Confirmed	.	1. Initiation																											4. Tertiary	1. Formal	1. Never	1. Never	0. 18-34 yrs	0. No	0. No	0. No	1. New	1. Yes	1. Yes	0. No	1. Yes
PS140	1. Female	30	3. Divorced or separated	1. Yes	.	1. Never	1. Yes	3. Extra-pulmonary TB	Miliary	1. Initiation	2. Past	2. Past	1. Current (Past month)	3. High																					2. Yes		2. Primary	3. Unemployed	1. Never	2. Drinking	0. 18-34 yrs	0. No	0. No	1. Yes	1. New	1. Yes	1. Yes	0. No	1. Yes
PS139	1. Female	18	1. Single	2. No	.	1. Never	2. No	1. PTB - Bacteriologically Confirmed	.	1. Initiation																								1. Current (Past 6 mths)	2. Yes		3. Secondary	4. Student	1. Never	1. Never	0. 18-34 yrs	0. No	0. No	0. No	1. New	0. No	1. Yes	0. No	1. Yes
PS138	2. Male	26	1. Single	1. Yes	.	1. Never	2. No	3. Extra-pulmonary TB	TB Spine	2. Continuation																											4. Tertiary	3. Unemployed	1. Never	1. Never	0. 18-34 yrs	0. No	0. No	1. Yes	1. New	1. Yes	0. No	0. No	1. Yes
PS137	1. Female	20	2. Married	1. Yes	.	1. Never	2. No	1. PTB - Bacteriologically Confirmed	.	1. Initiation	2. Past	2. Past															1. Mild								2. Yes		2. Primary	3. Unemployed	1. Never	2. Drinking	0. 18-34 yrs	0. No	0. No	1. Yes	1. New	1. Yes	0. No	0. No	1. Yes
PS135	1. Female	32	1. Single	1. Yes	.	1. Never	2. No	1. PTB - Bacteriologically Confirmed	.	2. Continuation																											3. Secondary	3. Unemployed	1. Never	2. Drinking	0. 18-34 yrs	0. No	0. No	1. Yes	1. New	0. No	1. Yes	0. No	1. Yes
PS134	1. Female	35	2. Married	2. No	.	1. Never	2. No	1. PTB - Bacteriologically Confirmed	.	2. Continuation																											4. Tertiary	2. Informal	1. Never	1. Never	1. 35-49 yrs	0. No	0. No	0. No	1. New	1. Yes	1. Yes	0. No	1. Yes
PS132	2. Male	20	1. Single	2. No	.	1. Never	1. Yes	1. PTB - Bacteriologically Confirmed	.	1. Initiation	2. Past	2. Past															3. Severe	2. Moderate							2. Yes		2. Primary	2. Informal	2. Smoking	2. Drinking	0. 18-34 yrs	0. No	0. No	0. No	2. Previously treated	0. No	1. Yes	0. No	0. No
ps114	2. Male	47	2. Married	1. Yes	.	1. Never	2. No	1. PTB - Bacteriologically Confirmed	.	2. Continuation																											2. Primary	2. Informal	2. Smoking	2. Drinking	1. 35-49 yrs	0. No	0. No	1. Yes	1. New	0. No	0. No	1. Yes	0. No
ps100	2. Male	37	1. Single	2. No	.	2. Previously	1. Yes	1. PTB - Bacteriologically Confirmed	.	2. Continuation																	3. Severe	1. Mild	1. Lifetime						2. Yes	1. Lifetime	3. Secondary	3. Unemployed	2. Smoking	2. Drinking	1. 35-49 yrs	0. No	0. No	0. No	1. New	0. No	1. Yes	0. No	1. Yes
ps110	2. Male	36	3. Divorced or separated	1. Yes	.	1. Never	2. No	3. Extra-pulmonary TB	unspecified	2. Continuation																	1. Mild	1. Mild									3. Secondary	2. Informal	2. Smoking	2. Drinking	1. 35-49 yrs	0. No	0. No	1. Yes	1. New	1. Yes	1. Yes	0. No	0. No
ps116	2. Male	26	1. Single	2. No	.	1. Never	2. No	1. PTB - Bacteriologically Confirmed	.	1. Initiation																											4. Tertiary	3. Unemployed	1. Never	1. Never	0. 18-34 yrs	0. No	0. No	0. No	1. New	1. Yes	1. Yes	0. No	0. No
ps131	1. Female	34	1. Single	1. Yes	.	1. Never	2. No	1. PTB - Bacteriologically Confirmed	.	2. Continuation																											3. Secondary	3. Unemployed	1. Never	1. Never	0. 18-34 yrs	0. No	0. No	1. Yes	1. New	1. Yes	0. No	0. No	0. No
ps118	2. Male	26	2. Married	1. Yes	.	1. Never	2. No	1. PTB - Bacteriologically Confirmed	.	2. Continuation	2. Past	2. Past	2. Lifetime attempt	3. High	2. In early remission															1. Lifetime					2. Yes	1. Lifetime	2. Primary	2. Informal	2. Smoking	2. Drinking	0. 18-34 yrs	0. No	0. No	1. Yes	1. New	1. Yes	1. Yes	0. No	0. No
ps130	1. Female	50	4. Widowed	1. Yes	.	1. Never	2. No	1. PTB - Bacteriologically Confirmed	.	2. Continuation																											2. Primary	2. Informal	2. Smoking	2. Drinking	2. 50-64 yrs	0. No	0. No	1. Yes	1. New	0. No	0. No	0. No	1. Yes
ps107	1. Female	49	1. Single	1. Yes	.	1. Never	2. No	1. PTB - Bacteriologically Confirmed	.	2. Continuation																											3. Secondary	3. Unemployed	1. Never	1. Never	1. 35-49 yrs	0. No	0. No	1. Yes	1. New	0. No	1. Yes	1. Yes	1. Yes
ps111	2. Male	29	3. Divorced or separated	2. No	.	1. Never	2. No	3. Extra-pulmonary TB	TB Adenitis	1. Initiation																	2. Moderate	1. Mild									3. Secondary	1. Formal	2. Smoking	2. Drinking	0. 18-34 yrs	0. No	0. No	0. No	1. New	0. No	1. Yes	0. No	1. Yes
ps129	1. Female	18	1. Single	2. No	.	1. Never	2. No	1. PTB - Bacteriologically Confirmed	.	1. Initiation																											3. Secondary	4. Student	1. Never	1. Never	0. 18-34 yrs	0. No	0. No	0. No	1. New	0. No	1. Yes	0. No	0. No
ps128	2. Male	42	2. Married	2. No	.	1. Never	1. Yes	1. PTB - Bacteriologically Confirmed	.	1. Initiation																	3. Severe	3. Severe									2. Primary	2. Informal	2. Smoking	2. Drinking	1. 35-49 yrs	0. No	0. No	0. No	1. New	0. No	0. No	0. No	0. No
ps127	2. Male	47	2. Married	1. Yes	.	2. Previously	2. No	3. Extra-pulmonary TB	TBM	2. Continuation																											3. Secondary	1. Formal	2. Smoking	2. Drinking	1. 35-49 yrs	0. No	0. No	1. Yes	1. New	0. No	0. No	0. No	0. No
ps115	1. Female	40	3. Divorced or separated	1. Yes	.	1. Never	2. No	1. PTB - Bacteriologically Confirmed	.	2. Continuation																											2. Primary	3. Unemployed	1. Never	1. Never	1. 35-49 yrs	0. No	0. No	1. Yes	1. New	0. No	1. Yes	0. No	1. Yes
ps112	2. Male	43	2. Married	2. No	.	1. Never	2. No	1. PTB - Bacteriologically Confirmed	.	1. Initiation																	1. Mild										3. Secondary	2. Informal	1. Never	2. Drinking	1. 35-49 yrs	0. No	0. No	0. No	2. Previously treated	0. No	1. Yes	0. No	0. No
ps133	2. Male	21	1. Single	2. No	.	1. Never	2. No	3. Extra-pulmonary TB	TB Peritonitis	1. Initiation																											3. Secondary	4. Student	1. Never	1. Never	0. 18-34 yrs	0. No	0. No	0. No	1. New	0. No	0. No	0. No	0. No
ps120	2. Male	44	2. Married	1. Yes	.	1. Never	2. No	1. PTB - Bacteriologically Confirmed	.	2. Continuation																											2. Primary	1. Formal	1. Never	2. Drinking	1. 35-49 yrs	0. No	0. No	1. Yes	1. New	1. Yes	0. No	0. No	0. No
ps121	1. Female	22	1. Single	2. No	.	1. Never	2. No	1. PTB - Bacteriologically Confirmed	.	2. Continuation																											3. Secondary	2. Informal	1. Never	1. Never	0. 18-34 yrs	0. No	0. No	0. No	1. New	0. No	1. Yes	1. Yes	1. Yes
ps125	2. Male	45	2. Married	2. No	.	1. Never	2. No	1. PTB - Bacteriologically Confirmed	.	1. Initiation																	3. Severe	2. Moderate										2. Informal	2. Smoking	2. Drinking	1. 35-49 yrs	0. No	0. No	0. No	1. New	0. No	1. Yes	0. No	1. Yes
PS124	2. Male	54	2. Married	1. Yes	Asthma	1. Never	2. No	1. PTB - Bacteriologically Confirmed	.	2. Continuation																	1. Mild										4. Tertiary	1. Formal	2. Smoking	2. Drinking	2. 50-64 yrs	1. Yes	0. No	0. No	2. Previously treated	0. No	0. No	0. No	0. No
ps099	2. Male	28	1. Single	2. No	.	1. Never	2. No	3. Extra-pulmonary TB	miliary TB	2. Continuation	2. Past	2. Past															3. Severe								2. Yes		4. Tertiary	2. Informal	1. Never	2. Drinking	0. 18-34 yrs	0. No	0. No	0. No	1. New	0. No	1. Yes	0. No	1. Yes
PS101	2. Male	57	2. Married	2. No	.	1. Never	2. No	1. PTB - Bacteriologically Confirmed	.	1. Initiation																	3. Severe	1. Mild										2. Informal	2. Smoking	2. Drinking	2. 50-64 yrs	0. No	0. No	0. No	1. New	0. No	1. Yes	0. No	1. Yes
PS102	2. Male	64	3. Divorced or separated	1. Yes	.	1. Never	2. No	2. PTB - Clinically-diagnosed	.	2. Continuation	2. Past	2. Past															3. Severe	1. Mild							2. Yes		2. Primary	2. Informal	2. Smoking	2. Drinking	2. 50-64 yrs	0. No	0. No	1. Yes	2. Previously treated	0. No	0. No	0. No	0. No
ps103	2. Male	58	2. Married	1. Yes	.	1. Never	2. No	3. Extra-pulmonary TB	TB Spine	2. Continuation			1. Current (Past month)	1. Low													3. Severe	3. Severe							2. Yes		2. Primary	3. Unemployed	2. Smoking	2. Drinking	2. 50-64 yrs	0. No	0. No	1. Yes	1. New	0. No	0. No	0. No	0. No
ps105	1. Female	21	1. Single	2. No	.	1. Never	2. No	1. PTB - Bacteriologically Confirmed	.	2. Continuation																											3. Secondary	4. Student	1. Never	1. Never	0. 18-34 yrs	0. No	0. No	0. No	1. New	1. Yes	1. Yes	0. No	1. Yes
ps106	1. Female	19	1. Single	2. No	.	1. Never	2. No	1. PTB - Bacteriologically Confirmed	.	2. Continuation												2. Lifetime													2. Yes		3. Secondary	4. Student	1. Never	1. Never	0. 18-34 yrs	0. No	0. No	0. No	1. New	0. No	0. No	0. No	0. No
ps108	2. Male	42	2. Married	1. Yes	.	1. Never	1. Yes	1. PTB - Bacteriologically Confirmed	.	1. Initiation																											3. Secondary	2. Informal	1. Never	1. Never	1. 35-49 yrs	0. No	0. No	1. Yes	1. New	1. Yes	1. Yes	0. No	0. No
ps109	1. Female	24	1. Single	2. No	.	1. Never	2. No	1. PTB - Bacteriologically Confirmed	.	2. Continuation																											4. Tertiary	2. Informal	1. Never	1. Never	0. 18-34 yrs	0. No	0. No	0. No	1. New	0. No	0. No	0. No	1. Yes
PS122	1. Female	34	1. Single	1. Yes	.	1. Never	1. Yes	1. PTB - Bacteriologically Confirmed	.	2. Continuation	2. Past	2. Past																							2. Yes		2. Primary	2. Informal	1. Never	1. Never	0. 18-34 yrs	0. No	0. No	1. Yes	1. New	0. No	0. No	0. No	0. No
ps 83	2. Male	19	1. Single	2. No	.	1. Never	2. No	3. Extra-pulmonary TB	TB peritonitis	1. Initiation																											3. Secondary	4. Student	1. Never	1. Never	0. 18-34 yrs	0. No	0. No	0. No	2. Previously treated	1. Yes	0. No	0. No	0. No
ps 81	2. Male	64	2. Married	2. No	.	1. Never	2. No	2. PTB - Clinically-diagnosed	.	1. Initiation																											2. Primary	2. Informal	2. Smoking	2. Drinking	2. 50-64 yrs	0. No	0. No	0. No	1. New	0. No	0. No	0. No	1. Yes
ps078	1. Female	37	3. Divorced or separated	1. Yes	.	1. Never	2. No	1. PTB - Bacteriologically Confirmed	.	2. Continuation																											2. Primary	2. Informal	1. Never	2. Drinking	1. 35-49 yrs	0. No	0. No	1. Yes	1. New	0. No	1. Yes	1. Yes	0. No
ps126	2. Male	19	1. Single	2. No	.	1. Never	1. Yes	1. PTB - Bacteriologically Confirmed	.	1. Initiation	2. Past	2. Past	2. Lifetime attempt	1. Low														3. Severe	2. Current						2. Yes		3. Secondary	4. Student	1. Never	1. Never	0. 18-34 yrs	0. No	0. No	0. No	1. New	1. Yes	1. Yes	0. No	1. Yes
ps 79	2. Male	60	4. Widowed	2. No	.	1. Never	2. No	1. PTB - Bacteriologically Confirmed	.	1. Initiation			1. Current (Past month)	3. High																					2. Yes		2. Primary	2. Informal	1. Never	1. Never	2. 50-64 yrs	0. No	0. No	0. No	1. New	0. No	0. No	0. No	0. No
ps 80	2. Male	63	2. Married	2. No	.	1. Never	2. No	3. Extra-pulmonary TB	pleural EFFUSION	2. Continuation																	3. Severe										3. Secondary	2. Informal	1. Never	2. Drinking	2. 50-64 yrs	0. No	0. No	0. No	1. New	1. Yes	1. Yes	0. No	0. No
PS 82	2. Male	42	3. Divorced or separated	2. No	.	1. Never	2. No	1. PTB - Bacteriologically Confirmed	.	2. Continuation	2. Past	2. Past															3. Severe	3. Severe							2. Yes		3. Secondary	1. Formal	1. Never	2. Drinking	1. 35-49 yrs	0. No	0. No	0. No	1. New	0. No	1. Yes	0. No	1. Yes
PS 84	2. Male	37	3. Divorced or separated	1. Yes	.	1. Never	2. No	1. PTB - Bacteriologically Confirmed	.	1. Initiation																	3. Severe										2. Primary	2. Informal	2. Smoking	2. Drinking	1. 35-49 yrs	0. No	0. No	1. Yes	1. New	0. No	0. No	0. No	1. Yes
PS 85	1. Female	29	2. Married	1. Yes	.	1. Never	2. No	1. PTB - Bacteriologically Confirmed	.	1. Initiation	2. Past	2. Past	2. Lifetime attempt	3. High																					2. Yes		3. Secondary	2. Informal	1. Never	2. Drinking	0. 18-34 yrs	0. No	0. No	1. Yes	1. New	0. No	1. Yes	0. No	1. Yes
ps 86	2. Male	22	1. Single	2. No	.	1. Never	2. No	2. PTB - Clinically-diagnosed	.	1. Initiation														1. Current (Past month)	1. Current (Past month)												4. Tertiary	4. Student	1. Never	2. Drinking	0. 18-34 yrs	0. No	0. No	0. No	1. New	1. Yes	1. Yes	0. No	0. No
ps 87	1. Female	78	4. Widowed	2. No	.	1. Never	2. No	1. PTB - Bacteriologically Confirmed	.	1. Initiation																											2. Primary	2. Informal	1. Never	2. Drinking	3. 65+ yrs	0. No	0. No	0. No	1. New	0. No	1. Yes	0. No	0. No
ps 2	1. Female	47	1. Single	1. Yes	.	1. Never	2. No	1. PTB - Bacteriologically Confirmed	.	2. Continuation	2. Past	2. Past																							2. Yes		2. Primary	2. Informal	1. Never	2. Drinking	1. 35-49 yrs	0. No	0. No	1. Yes	1. New	0. No	0. No	0. No	1. Yes
ps 89	2. Male	38	3. Divorced or separated	2. No	.	1. Never	2. No	1. PTB - Bacteriologically Confirmed	.	1. Initiation	2. Past	2. Past															2. Moderate	1. Mild							2. Yes		2. Primary	2. Informal	2. Smoking	2. Drinking	1. 35-49 yrs	0. No	0. No	0. No	2. Previously treated	0. No	1. Yes	0. No	0. No
ps 88	2. Male	26	1. Single	2. No	.	1. Never	2. No	3. Extra-pulmonary TB	TB Adenitis	2. Continuation																											3. Secondary	3. Unemployed	1. Never	1. Never	0. 18-34 yrs	0. No	0. No	0. No	1. New	1. Yes	0. No	0. No	1. Yes
ps 97	2. Male	21	1. Single	1. Yes	.	1. Never	2. No	1. PTB - Bacteriologically Confirmed	.	2. Continuation			2. Lifetime attempt	2. Moderate																					2. Yes		4. Tertiary	4. Student	2. Smoking	2. Drinking	0. 18-34 yrs	0. No	0. No	1. Yes	2. Previously treated	0. No	1. Yes	0. No	0. No
ps 91	2. Male	26	1. Single	2. No	.	1. Never	1. Yes	1. PTB - Bacteriologically Confirmed	.	1. Initiation																											4. Tertiary	4. Student	1. Never	1. Never	0. 18-34 yrs	0. No	0. No	0. No	1. New	0. No	0. No	0. No	0. No
ps 90	2. Male	25	1. Single	2. No	.	1. Never	2. No	1. PTB - Bacteriologically Confirmed	.	2. Continuation																											4. Tertiary	4. Student	1. Never	1. Never	0. 18-34 yrs	0. No	0. No	0. No	1. New	0. No	0. No	0. No	0. No
ps 94	2. Male	19	1. Single	2. No	.	1. Never	2. No	3. Extra-pulmonary TB	tb meningitis	1. Initiation																											3. Secondary	4. Student	1. Never	1. Never	0. 18-34 yrs	0. No	0. No	0. No	2. Previously treated	1. Yes	1. Yes	0. No	1. Yes
ps 93	2. Male	22	1. Single	2. No	.	1. Never	2. No	3. Extra-pulmonary TB	pleural effusion	1. Initiation																											4. Tertiary	3. Unemployed	1. Never	2. Drinking	0. 18-34 yrs	0. No	0. No	0. No	1. New	0. No	1. Yes	0. No	0. No
ps 92	2. Male	24	1. Single	2. No	.	1. Never	2. No	1. PTB - Bacteriologically Confirmed	.	1. Initiation																											4. Tertiary	2. Informal	1. Never	2. Drinking	0. 18-34 yrs	0. No	0. No	0. No	1. New	1. Yes	1. Yes	0. No	1. Yes
ps 95	2. Male	60	2. Married	2. No	.	1. Never	2. No	1. PTB - Bacteriologically Confirmed	.	1. Initiation	2. Past	2. Past															3. Severe								2. Yes		3. Secondary	3. Unemployed	2. Smoking	2. Drinking	2. 50-64 yrs	0. No	0. No	0. No	1. New	1. Yes	1. Yes	0. No	0. No
ps 73	2. Male	40	2. Married	1. Yes	.	1. Never	2. No	1. PTB - Bacteriologically Confirmed	.	2. Continuation																											4. Tertiary	1. Formal	1. Never	1. Never	1. 35-49 yrs	0. No	1. Yes	0. No	1. New	0. No	0. No	0. No	0. No
ps 46	1. Female	31	2. Married	1. Yes	.	2. Previously	2. No	1. PTB - Bacteriologically Confirmed	.	2. Continuation	3. Recurrent	3. Recurrent	2. Lifetime attempt	3. High																1. Lifetime					2. Yes		2. Primary	2. Informal	1. Never	2. Drinking	0. 18-34 yrs	0. No	0. No	1. Yes	1. New	0. No	1. Yes	0. No	1. Yes
ps 49	1. Female	35	3. Divorced or separated	1. Yes	.	1. Never	2. No	1. PTB - Bacteriologically Confirmed	.	1. Initiation	2. Past	2. Past	2. Lifetime attempt	3. High													3. Severe			1. Lifetime					2. Yes	1. Lifetime	2. Primary	2. Informal	1. Never	2. Drinking	1. 35-49 yrs	1. Yes	0. No	1. Yes	1. New	1. Yes	0. No	1. Yes	1. Yes
ps13	1. Female	23	1. Single	2. No	.	1. Never	2. No	1. PTB - Bacteriologically Confirmed	.	2. Continuation																											4. Tertiary	4. Student	1. Never	1. Never	0. 18-34 yrs	0. No	0. No	0. No	1. New	0. No	0. No	0. No	0. No
ps 48	2. Male	37	1. Single	2. No	.	1. Never	2. No	1. PTB - Bacteriologically Confirmed	.	1. Initiation																	3. Severe	2. Moderate									3. Secondary	2. Informal	1. Never	2. Drinking	1. 35-49 yrs	0. No	0. No	0. No	1. New	0. No	1. Yes	0. No	0. No
ps 45	1. Female	43	2. Married	1. Yes	.	1. Never	2. No	1. PTB - Bacteriologically Confirmed	.	1. Initiation																											2. Primary	2. Informal	1. Never	1. Never	1. 35-49 yrs	0. No	1. Yes	0. No	1. New	0. No	1. Yes	1. Yes	0. No
ps 71	2. Male	22	1. Single	2. No	.	1. Never	1. Yes	1. PTB - Bacteriologically Confirmed	.	1. Initiation												2. Lifetime													2. Yes		4. Tertiary	2. Informal	1. Never	1. Never	0. 18-34 yrs	0. No	0. No	0. No	1. New	0. No	0. No	0. No	0. No
ps 72	2. Male	36	2. Married	2. No	.	1. Never	2. No	3. Extra-pulmonary TB	testicular	1. Initiation																											3. Secondary	2. Informal	1. Never	1. Never	1. 35-49 yrs	0. No	0. No	0. No	2. Previously treated	1. Yes	0. No	0. No	0. No
ps 76	2. Male	23	1. Single	1. Yes	.	1. Never	1. Yes	1. PTB - Bacteriologically Confirmed	.	1. Initiation	2. Past	2. Past																							2. Yes		3. Secondary	2. Informal	1. Never	2. Drinking	0. 18-34 yrs	0. No	1. Yes	0. No	1. New	0. No	0. No	0. No	1. Yes
ps75	1. Female	57	2. Married	1. Yes	.	1. Never	2. No	1. PTB - Bacteriologically Confirmed	.	1. Initiation																											2. Primary	2. Informal	1. Never	1. Never	2. 50-64 yrs	0. No	1. Yes	0. No	1. New	0. No	0. No	1. Yes	0. No
ps 77	2. Male	38	3. Divorced or separated	2. No	.	1. Never	2. No	1. PTB - Bacteriologically Confirmed	.	1. Initiation																	3. Severe	3. Severe									2. Primary	2. Informal	2. Smoking	2. Drinking	1. 35-49 yrs	0. No	0. No	0. No	1. New	1. Yes	1. Yes	0. No	0. No
ps 59	1. Female	19	1. Single	2. No	.	1. Never	2. No	1. PTB - Bacteriologically Confirmed	.	1. Initiation																											4. Tertiary	4. Student	1. Never	1. Never	0. 18-34 yrs	0. No	0. No	0. No	1. New	0. No	0. No	0. No	0. No
ps 60	2. Male	36	2. Married	2. No	.	1. Never	2. No	1. PTB - Bacteriologically Confirmed	.	2. Continuation	2. Past	2. Past															3. Severe								2. Yes		4. Tertiary	1. Formal	1. Never	2. Drinking	1. 35-49 yrs	0. No	0. No	0. No	1. New	0. No	0. No	0. No	0. No
PS 61	2. Male	41	2. Married	1. Yes	.	1. Never	2. No	1. PTB - Bacteriologically Confirmed	.	1. Initiation	2. Past	2. Past															1. Mild								2. Yes	1. Lifetime	4. Tertiary	2. Informal	2. Smoking	2. Drinking	1. 35-49 yrs	0. No	0. No	1. Yes	2. Previously treated	1. Yes	1. Yes	0. No	0. No
PS 65	2. Male	52	4. Widowed	1. Yes	.	1. Never	2. No	1. PTB - Bacteriologically Confirmed	.	1. Initiation																	1. Mild										2. Primary	2. Informal	2. Smoking	2. Drinking	2. 50-64 yrs	0. No	0. No	1. Yes	1. New	0. No	0. No	0. No	0. No
PS 62	1. Female	37	2. Married	2. No	.	1. Never	2. No	3. Extra-pulmonary TB	TB Spine	2. Continuation	2. Past	2. Past																							2. Yes		2. Primary	3. Unemployed	1. Never	1. Never	1. 35-49 yrs	0. No	0. No	0. No	1. New	0. No	1. Yes	0. No	1. Yes
ps188	2. Male	46	2. Married	2. No	.	1. Never	2. No	1. PTB - Bacteriologically Confirmed	.	1. Initiation												2. Lifetime					3. Severe	2. Moderate									4. Tertiary	2. Informal	2. Smoking	2. Drinking	1. 35-49 yrs	0. No	0. No	0. No	1. New	1. Yes	1. Yes	0. No	0. No
ps187	2. Male	25	1. Single	2. No	.	1. Never	2. No	3. Extra-pulmonary TB	tb spine	2. Continuation																											4. Tertiary	4. Student	1. Never	1. Never	0. 18-34 yrs	0. No	0. No	0. No	1. New	1. Yes	1. Yes	0. No	0. No
ps186	1. Female	19	1. Single	2. No	.	1. Never	2. No	1. PTB - Bacteriologically Confirmed	.	1. Initiation	2. Past	2. Past																							2. Yes		3. Secondary	4. Student	1. Never	1. Never	0. 18-34 yrs	0. No	0. No	0. No	1. New	1. Yes	1. Yes	0. No	0. No
ps189	2. Male	26	1. Single	2. No	.	1. Never	1. Yes	3. Extra-pulmonary TB	TB Adenitis	2. Continuation																											4. Tertiary	3. Unemployed	1. Never	1. Never	0. 18-34 yrs	0. No	0. No	0. No	1. New	0. No	1. Yes	0. No	0. No
PS184	1. Female	24	1. Single	2. No	.	1. Never	2. No	2. PTB - Clinically-diagnosed	.	2. Continuation	2. Past	2. Past										2. Lifetime				1. Current (Past month)									2. Yes		3. Secondary	3. Unemployed	1. Never	1. Never	0. 18-34 yrs	0. No	0. No	0. No	2. Previously treated	1. Yes	1. Yes	0. No	0. No
PS185	1. Female	38	1. Single	1. Yes	.	1. Never	2. No	1. PTB - Bacteriologically Confirmed	.	1. Initiation																											3. Secondary	1. Formal	1. Never	1. Never	1. 35-49 yrs	0. No	0. No	1. Yes	1. New	1. Yes	1. Yes	0. No	0. No
ps183	1. Female	28	2. Married	1. Yes	.	1. Never	2. No	1. PTB - Bacteriologically Confirmed	.	2. Continuation																											4. Tertiary	1. Formal	1. Never	1. Never	0. 18-34 yrs	0. No	1. Yes	0. No	1. New	0. No	0. No	0. No	0. No
PS181	1. Female	47	1. Single	1. Yes	.	1. Never	2. No	3. Extra-pulmonary TB	TB Spine	2. Continuation	2. Past	2. Past	2. Lifetime attempt	1. Low																					2. Yes		1. No formal education	2. Informal	1. Never	2. Drinking	1. 35-49 yrs	0. No	0. No	1. Yes	1. New	0. No	0. No	0. No	1. Yes
ps182	2. Male	21	1. Single	2. No	.	1. Never	2. No	3. Extra-pulmonary TB	TB Meningitis	2. Continuation																											4. Tertiary	4. Student	1. Never	1. Never	0. 18-34 yrs	0. No	0. No	0. No	1. New	0. No	0. No	0. No	0. No
ps179	1. Female	40	1. Single	1. Yes	.	1. Never	2. No	1. PTB - Bacteriologically Confirmed	.	1. Initiation																											2. Primary	2. Informal	1. Never	1. Never	1. 35-49 yrs	0. No	0. No	1. Yes	1. New	1. Yes	1. Yes	0. No	0. No
ps180	1. Female	88	4. Widowed	1. Yes	.	1. Never	2. No	3. Extra-pulmonary TB	TB Pericarditis	2. Continuation																											1. No formal education	2. Informal	1. Never	1. Never	3. 65+ yrs	1. Yes	0. No	0. No	1. New	0. No	0. No	0. No	0. No
ps178	2. Male	41	2. Married	1. Yes	.	1. Never	2. No	1. PTB - Bacteriologically Confirmed	.	2. Continuation																											2. Primary	2. Informal	1. Never	2. Drinking	1. 35-49 yrs	0. No	0. No	1. Yes	2. Previously treated	0. No	0. No	0. No	0. No
ps175	2. Male	47	2. Married	2. No	.	1. Never	2. No	1. PTB - Bacteriologically Confirmed	.	2. Continuation																	3. Severe										3. Secondary	2. Informal	2. Smoking	2. Drinking	1. 35-49 yrs	0. No	0. No	0. No	1. New	0. No	0. No	0. No	0. No
ps172	2. Male	28	3. Divorced or separated	2. No	.	1. Never	2. No	1. PTB - Bacteriologically Confirmed	.	1. Initiation																	3. Severe	2. Moderate									2. Primary	2. Informal	2. Smoking	2. Drinking	0. 18-34 yrs	0. No	0. No	0. No	2. Previously treated	0. No	1. Yes	0. No	0. No
ps190	2. Male	43	4. Widowed	2. No	.	1. Never	2. No	3. Extra-pulmonary TB	TBM	2. Continuation																	3. Severe										3. Secondary	2. Informal	1. Never	2. Drinking	1. 35-49 yrs	0. No	0. No	0. No	1. New	0. No	0. No	0. No	0. No
PS164	2. Male	51	2. Married	2. No	.	1. Never	2. No	1. PTB - Bacteriologically Confirmed	.	1. Initiation																	3. Severe	3. Severe									2. Primary	3. Unemployed	2. Smoking	2. Drinking	2. 50-64 yrs	0. No	0. No	0. No	1. New	0. No	0. No	0. No	0. No
ps163	1. Female	47	3. Divorced or separated	1. Yes	.	1. Never	2. No	1. PTB - Bacteriologically Confirmed	.	1. Initiation																	3. Severe										2. Primary	3. Unemployed	1. Never	2. Drinking	1. 35-49 yrs	1. Yes	0. No	1. Yes	1. New	0. No	0. No	0. No	1. Yes
ps173	2. Male	21	1. Single	1. Yes	.	1. Never	2. No	1. PTB - Bacteriologically Confirmed	.	2. Continuation																	1. Mild										2. Primary	3. Unemployed	1. Never	2. Drinking	0. 18-34 yrs	0. No	0. No	1. Yes	1. New	0. No	0. No	0. No	0. No
ps171	2. Male	22	1. Single	2. No	.	1. Never	2. No	1. PTB - Bacteriologically Confirmed	.	1. Initiation																											4. Tertiary	4. Student	1. Never	1. Never	0. 18-34 yrs	0. No	0. No	0. No	1. New	1. Yes	0. No	0. No	0. No
ps 70	2. Male	25	2. Married	2. No	.	1. Never	2. No	3. Extra-pulmonary TB	TB SPINE	2. Continuation	2. Past	2. Past																							2. Yes		2. Primary	2. Informal	1. Never	1. Never	0. 18-34 yrs	0. No	0. No	0. No	1. New	1. Yes	1. Yes	0. No	0. No
PS 63	2. Male	43	3. Divorced or separated	1. Yes	.	1. Never	1. Yes	1. PTB - Bacteriologically Confirmed	.	2. Continuation																	3. Severe	3. Severe									2. Primary	2. Informal	2. Smoking	2. Drinking	1. 35-49 yrs	0. No	0. No	1. Yes	2. Previously treated	0. No	1. Yes	0. No	0. No
PS 58	2. Male	37	2. Married	1. Yes	.	1. Never	2. No	1. PTB - Bacteriologically Confirmed	.	2. Continuation																	3. Severe	1. Mild									2. Primary	2. Informal	2. Smoking	2. Drinking	1. 35-49 yrs	0. No	0. No	1. Yes	2. Previously treated	0. No	1. Yes	1. Yes	1. Yes
PS 57	1. Female	49	1. Single	1. Yes	.	1. Never	2. No	1. PTB - Bacteriologically Confirmed	.	1. Initiation																											2. Primary	2. Informal	1. Never	1. Never	1. 35-49 yrs	0. No	0. No	1. Yes	1. New	0. No	1. Yes	0. No	1. Yes
PS 69	2. Male	40	2. Married	2. No	.	1. Never	2. No	1. PTB - Bacteriologically Confirmed	.	2. Continuation	2. Past	2. Past																							2. Yes		3. Secondary	2. Informal	2. Smoking	2. Drinking	1. 35-49 yrs	0. No	0. No	0. No	1. New	1. Yes	1. Yes	0. No	0. No
PS 68	1. Female	71	2. Married	2. No	.	1. Never	2. No	1. PTB - Bacteriologically Confirmed	.	1. Initiation																											1. No formal education	2. Informal	2. Smoking	2. Drinking	3. 65+ yrs	0. No	0. No	0. No	1. New	0. No	0. No	0. No	0. No
PS 66	2. Male	22	1. Single	2. No	.	1. Never	2. No	1. PTB - Bacteriologically Confirmed	.	1. Initiation	2. Past	2. Past																							2. Yes		4. Tertiary	4. Student	1. Never	1. Never	0. 18-34 yrs	0. No	0. No	0. No	1. New	0. No	0. No	0. No	0. No
PS 67	2. Male	24	1. Single	2. No	.	1. Never	2. No	1. PTB - Bacteriologically Confirmed	.	2. Continuation																											4. Tertiary	4. Student	1. Never	2. Drinking	0. 18-34 yrs	0. No	0. No	0. No	1. New	0. No	0. No	0. No	0. No
PS 64	2. Male	45	2. Married	1. Yes	.	1. Never	1. Yes	1. PTB - Bacteriologically Confirmed	.	2. Continuation																	3. Severe										3. Secondary	2. Informal	2. Smoking	2. Drinking	1. 35-49 yrs	0. No	0. No	1. Yes	1. New	0. No	0. No	0. No	0. No
PS 44	2. Male	33	1. Single	2. No	.	1. Never	2. No	1. PTB - Bacteriologically Confirmed	.	2. Continuation																	3. Severe										2. Primary	2. Informal	2. Smoking	2. Drinking	0. 18-34 yrs	0. No	0. No	0. No	2. Previously treated	0. No	1. Yes	0. No	0. No
PS 55	1. Female	21	1. Single	2. No	.	1. Never	2. No	3. Extra-pulmonary TB	TB Peritonitis	2. Continuation																											3. Secondary	1. Formal	1. Never	2. Drinking	0. 18-34 yrs	0. No	0. No	0. No	1. New	0. No	1. Yes	1. Yes	0. No
ps 56	2. Male	26	1. Single	2. No	.	1. Never	2. No	3. Extra-pulmonary TB	TB Adenitis	2. Continuation																											4. Tertiary	2. Informal	1. Never	2. Drinking	0. 18-34 yrs	0. No	0. No	0. No	2. Previously treated	0. No	0. No	0. No	0. No
ps 18	2. Male	21	1. Single	1. Yes	.	1. Never	2. No	1. PTB - Bacteriologically Confirmed	.	2. Continuation																	1. Mild										2. Primary	2. Informal	1. Never	2. Drinking	0. 18-34 yrs	0. No	0. No	1. Yes	1. New	0. No	0. No	0. No	0. No
ps 19	1. Female	33	1. Single	1. Yes	.	1. Never	2. No	1. PTB - Bacteriologically Confirmed	.	1. Initiation																											3. Secondary	2. Informal	1. Never	1. Never	0. 18-34 yrs	0. No	0. No	1. Yes	1. New	0. No	0. No	0. No	0. No
ps 12	1. Female	27	1. Single	2. No	.	1. Never	2. No	1. PTB - Bacteriologically Confirmed	.	1. Initiation	2. Past	2. Past													1. Current (Past month)										2. Yes		4. Tertiary	1. Formal	1. Never	1. Never	0. 18-34 yrs	0. No	0. No	0. No	1. New	0. No	1. Yes	0. No	1. Yes
PS 42	2. Male	32	2. Married	2. No	.	1. Never	2. No	1. PTB - Bacteriologically Confirmed	.	2. Continuation																	1. Mild										3. Secondary	1. Formal	1. Never	2. Drinking	0. 18-34 yrs	0. No	0. No	0. No	1. New	0. No	1. Yes	0. No	1. Yes
PS 26	2. Male	51	2. Married	2. No	.	1. Never	2. No	1. PTB - Bacteriologically Confirmed	.	1. Initiation	2. Past	2. Past															3. Severe								2. Yes		2. Primary	2. Informal	2. Smoking	1. Never	2. 50-64 yrs	0. No	0. No	0. No	2. Previously treated	0. No	1. Yes	0. No	0. No
PS 43	2. Male	33	1. Single	2. No	.	1. Never	2. No	1. PTB - Bacteriologically Confirmed	.	1. Initiation																	3. Severe	3. Severe									2. Primary	2. Informal	2. Smoking	2. Drinking	0. 18-34 yrs	0. No	0. No	0. No	1. New	0. No	1. Yes	0. No	0. No
PS 34	1. Female	18	1. Single	1. Yes	.	1. Never	2. No	1. PTB - Bacteriologically Confirmed	.	1. Initiation	2. Past	2. Past	2. Lifetime attempt	2. Moderate	1. Current												3. Severe		2. Current						2. Yes		1. No formal education	2. Informal	2. Smoking	2. Drinking	0. 18-34 yrs	0. No	0. No	1. Yes	1. New	0. No	0. No	0. No	1. Yes
PS37	2. Male	62	2. Married	2. No	.	1. Never	2. No	3. Extra-pulmonary TB	Pleural effusion	1. Initiation																	3. Severe										2. Primary	2. Informal	2. Smoking	2. Drinking	2. 50-64 yrs	0. No	0. No	0. No	2. Previously treated	0. No	0. No	0. No	0. No
ps 40	2. Male	27	1. Single	2. No	.	1. Never	2. No	1. PTB - Bacteriologically Confirmed	.	2. Continuation																											4. Tertiary	2. Informal	2. Smoking	2. Drinking	0. 18-34 yrs	0. No	0. No	0. No	1. New	0. No	1. Yes	0. No	0. No
ps 41	2. Male	38	2. Married	2. No	.	1. Never	2. No	1. PTB - Bacteriologically Confirmed	.	2. Continuation																	3. Severe										2. Primary	2. Informal	1. Never	2. Drinking	1. 35-49 yrs	0. No	0. No	0. No	2. Previously treated	0. No	0. No	0. No	1. Yes
ps 38	2. Male	38	1. Single	2. No	.	1. Never	2. No	1. PTB - Bacteriologically Confirmed	.	2. Continuation																	3. Severe										2. Primary	2. Informal	2. Smoking	2. Drinking	1. 35-49 yrs	0. No	0. No	0. No	1. New	0. No	0. No	0. No	0. No
ps 30	2. Male	36	2. Married	1. Yes	.	1. Never	2. No	1. PTB - Bacteriologically Confirmed	.	2. Continuation	2. Past							2. Past																	2. Yes		3. Secondary	2. Informal	1. Never	1. Never	1. 35-49 yrs	0. No	0. No	1. Yes	1. New	1. Yes	1. Yes	0. No	1. Yes
ps 39	1. Female	21	2. Married	2. No	.	1. Never	2. No	1. PTB - Bacteriologically Confirmed	.	1. Initiation																											2. Primary	2. Informal	1. Never	1. Never	0. 18-34 yrs	0. No	0. No	0. No	1. New	0. No	0. No	0. No	0. No
PS 28	1. Female	31	2. Married	1. Yes	.	1. Never	2. No	1. PTB - Bacteriologically Confirmed	.	1. Initiation																											2. Primary	3. Unemployed	1. Never	1. Never	0. 18-34 yrs	0. No	0. No	1. Yes	1. New	0. No	1. Yes	0. No	1. Yes
PS 27	2. Male	42	3. Divorced or separated	2. No	.	1. Never	2. No	1. PTB - Bacteriologically Confirmed	.	2. Continuation																	3. Severe										3. Secondary	2. Informal	1. Never	2. Drinking	1. 35-49 yrs	0. No	0. No	0. No	1. New	0. No	1. Yes	0. No	1. Yes
PS 31	2. Male	45	2. Married	1. Yes	.	1. Never	1. Yes	1. PTB - Bacteriologically Confirmed	.	2. Continuation	2. Past	2. Past															3. Severe								2. Yes		2. Primary	2. Informal	1. Never	2. Drinking	1. 35-49 yrs	0. No	0. No	1. Yes	1. New	0. No	1. Yes	0. No	0. No
PS 52	2. Male	41	3. Divorced or separated	1. Yes	Pancreatitis/PUD	1. Never	2. No	1. PTB - Bacteriologically Confirmed	.	1. Initiation																	3. Severe										3. Secondary	2. Informal	2. Smoking	2. Drinking	1. 35-49 yrs	0. No	1. Yes	0. No	1. New	0. No	1. Yes	0. No	1. Yes
PS 54	2. Male	56	2. Married	1. Yes	.	1. Never	2. No	1. PTB - Bacteriologically Confirmed	.	2. Continuation			2. Lifetime attempt	3. High															1. Lifetime						2. Yes		4. Tertiary	1. Formal	1. Never	1. Never	2. 50-64 yrs	0. No	0. No	1. Yes	1. New	0. No	1. Yes	0. No	0. No
ps194	2. Male	41	2. Married	1. Yes	.	1. Never	2. No	1. PTB - Bacteriologically Confirmed	.	2. Continuation																	3. Severe										3. Secondary	1. Formal	1. Never	2. Drinking	1. 35-49 yrs	0. No	0. No	1. Yes	1. New	1. Yes	1. Yes	0. No	0. No
ps197	1. Female	18	1. Single	2. No	.	1. Never	2. No	1. PTB - Bacteriologically Confirmed	.	1. Initiation	2. Past	2. Past																							2. Yes		3. Secondary	4. Student	1. Never	1. Never	0. 18-34 yrs	0. No	0. No	0. No	1. New	0. No	0. No	0. No	0. No
PS198	2. Male	59	2. Married	1. Yes	.	1. Never	2. No	3. Extra-pulmonary TB	TB Bones	1. Initiation																	3. Severe										4. Tertiary	1. Formal	1. Never	2. Drinking	2. 50-64 yrs	1. Yes	1. Yes	0. No	1. New	0. No	1. Yes	0. No	0. No
ps 21	1. Female	25	1. Single	2. No	.	1. Never	2. No	1. PTB - Bacteriologically Confirmed	.	1. Initiation																											2. Primary	2. Informal	1. Never	1. Never	0. 18-34 yrs	0. No	0. No	0. No	1. New	0. No	1. Yes	0. No	1. Yes
ps 22	1. Female	27	1. Single	2. No	.	1. Never	2. No	1. PTB - Bacteriologically Confirmed	.	2. Continuation																											3. Secondary	2. Informal	1. Never	1. Never	0. 18-34 yrs	0. No	0. No	0. No	1. New	0. No	1. Yes	0. No	1. Yes
ps 23	1. Female	43	2. Married	2. No	.	1. Never	2. No	3. Extra-pulmonary TB	TB Adenitis	1. Initiation	2. Past	2. Past																							2. Yes		2. Primary	2. Informal	1. Never	1. Never	1. 35-49 yrs	0. No	0. No	0. No	1. New	0. No	1. Yes	0. No	1. Yes
ps 24	1. Female	51	2. Married	1. Yes	.	1. Never	2. No	3. Extra-pulmonary TB	tb peritonitis	1. Initiation																											2. Primary	2. Informal	1. Never	1. Never	2. 50-64 yrs	0. No	0. No	1. Yes	1. New	0. No	0. No	0. No	1. Yes
ps201	1. Female	45	3. Divorced or separated	1. Yes	arthritis	1. Never	2. No	2. PTB - Clinically-diagnosed	.	1. Initiation	2. Past	2. Past																		1. Lifetime					2. Yes		3. Secondary	2. Informal	1. Never	1. Never	1. 35-49 yrs	1. Yes	0. No	0. No	1. New	0. No	1. Yes	0. No	1. Yes
PS199	2. Male	18	1. Single	2. No	.	1. Never	2. No	1. PTB - Bacteriologically Confirmed	.	1. Initiation																											3. Secondary	4. Student	1. Never	1. Never	0. 18-34 yrs	0. No	0. No	0. No	1. New	1. Yes	0. No	0. No	1. Yes
PS 36	1. Female	31	2. Married	1. Yes	.	1. Never	2. No	1. PTB - Bacteriologically Confirmed	.	2. Continuation	2. Past	2. Past																							2. Yes		3. Secondary	2. Informal	1. Never	1. Never	0. 18-34 yrs	0. No	0. No	1. Yes	1. New	1. Yes	1. Yes	0. No	1. Yes
PS35	2. Male	19	1. Single	2. No	.	1. Never	2. No	1. PTB - Bacteriologically Confirmed	.	2. Continuation																											3. Secondary	4. Student	2. Smoking	2. Drinking	0. 18-34 yrs	0. No	0. No	0. No	1. New	0. No	1. Yes	0. No	0. No
PS33	2. Male	19	1. Single	2. No	.	1. Never	2. No	3. Extra-pulmonary TB	TB Adenitis	1. Initiation																											4. Tertiary	4. Student	1. Never	1. Never	0. 18-34 yrs	0. No	0. No	0. No	1. New	0. No	1. Yes	0. No	1. Yes
ps 32	2. Male	19	1. Single	2. No	.	1. Never	2. No	1. PTB - Bacteriologically Confirmed	.	1. Initiation																											4. Tertiary	4. Student	1. Never	1. Never	0. 18-34 yrs	0. No	0. No	0. No	1. New	0. No	0. No	0. No	1. Yes
ps 29	2. Male	23	1. Single	2. No	.	1. Never	2. No	1. PTB - Bacteriologically Confirmed	.	2. Continuation																											4. Tertiary	4. Student	1. Never	1. Never	0. 18-34 yrs	0. No	0. No	0. No	1. New	0. No	0. No	0. No	1. Yes
ps 14	2. Male	26	2. Married	2. No	.	1. Never	2. No	1. PTB - Bacteriologically Confirmed	.	1. Initiation																	3. Severe										2. Primary	2. Informal	1. Never	2. Drinking	0. 18-34 yrs	0. No	0. No	0. No	1. New	0. No	1. Yes	0. No	0. No
ps 15	2. Male	31	1. Single	1. Yes	.	1. Never	2. No	1. PTB - Bacteriologically Confirmed	.	1. Initiation																	3. Severe										3. Secondary	2. Informal	1. Never	2. Drinking	0. 18-34 yrs	0. No	0. No	1. Yes	1. New	1. Yes	1. Yes	0. No	0. No
ps 16	1. Female	25	1. Single	1. Yes	.	1. Never	2. No	1. PTB - Bacteriologically Confirmed	.	2. Continuation																	3. Severe										4. Tertiary	1. Formal	1. Never	1. Never	0. 18-34 yrs	0. No	0. No	1. Yes	1. New	0. No	1. Yes	0. No	0. No
ps 17	1. Female	49	1. Single	1. Yes	.	1. Never	2. No	1. PTB - Bacteriologically Confirmed	.	1. Initiation																											4. Tertiary	1. Formal	1. Never	1. Never	1. 35-49 yrs	0. No	0. No	1. Yes	1. New	0. No	1. Yes	0. No	0. No
ps 20	2. Male	52	2. Married	2. No	.	1. Never	1. Yes	1. PTB - Bacteriologically Confirmed	.	1. Initiation	1. Current (2 weeks)	1. Current (2 weeks)															3. Severe								2. Yes		2. Primary	3. Unemployed	2. Smoking	2. Drinking	2. 50-64 yrs	0. No	0. No	0. No	1. New	0. No	0. No	0. No	0. No
ps 51	1. Female	40	1. Single	1. Yes	.	1. Never	2. No	1. PTB - Bacteriologically Confirmed	.	1. Initiation																											3. Secondary	2. Informal	1. Never	1. Never	1. 35-49 yrs	0. No	0. No	1. Yes	1. New	0. No	0. No	1. Yes	0. No
ps 53	1. Female	34	2. Married	1. Yes	.	1. Never	2. No	1. PTB - Bacteriologically Confirmed	.	2. Continuation																											2. Primary	3. Unemployed	1. Never	1. Never	0. 18-34 yrs	0. No	0. No	1. Yes	1. New	0. No	1. Yes	0. No	0. No
ps 47	1. Female	20	1. Single	2. No	.	1. Never	2. No	1. PTB - Bacteriologically Confirmed	.	2. Continuation	2. Past	2. Past																							2. Yes		2. Primary	2. Informal	1. Never	1. Never	0. 18-34 yrs	0. No	0. No	0. No	1. New	0. No	1. Yes	0. No	1. Yes
ps 50	2. Male	24	1. Single	1. Yes	.	1. Never	2. No	1. PTB - Bacteriologically Confirmed	.	2. Continuation	2. Past	2. Past																							2. Yes		2. Primary	2. Informal	1. Never	1. Never	0. 18-34 yrs	0. No	0. No	1. Yes	2. Previously treated	0. No	0. No	0. No	1. Yes
ps202	2. Male	30	2. Married	2. No	.	1. Never	2. No	1. PTB - Bacteriologically Confirmed	.	2. Continuation																	3. Severe										3. Secondary	2. Informal	1. Never	2. Drinking	0. 18-34 yrs	0. No	0. No	0. No	1. New	0. No	1. Yes	0. No	0. No
ps165	1. Female	27	2. Married	2. No	.	1. Never	2. No	1. PTB - Bacteriologically Confirmed	.	1. Initiation																											4. Tertiary	1. Formal	1. Never	1. Never	0. 18-34 yrs	0. No	0. No	0. No	1. New	1. Yes	1. Yes	0. No	0. No
ps191	2. Male	43	2. Married	1. Yes	.	1. Never	2. No	1. PTB - Bacteriologically Confirmed	.	1. Initiation																											2. Primary	2. Informal	1. Never	1. Never	1. 35-49 yrs	0. No	1. Yes	0. No	1. New	0. No	0. No	1. Yes	0. No
ps192	2. Male	63	2. Married	1. Yes	.	1. Never	2. No	1. PTB - Bacteriologically Confirmed	.	1. Initiation																											3. Secondary	2. Informal	1. Never	2. Drinking	2. 50-64 yrs	0. No	0. No	1. Yes	1. New	0. No	0. No	0. No	0. No
ps193	2. Male	24	2. Married	2. No	.	1. Never	2. No	1. PTB - Bacteriologically Confirmed	.	1. Initiation																	2. Moderate	3. Severe									2. Primary	2. Informal	2. Smoking	2. Drinking	0. 18-34 yrs	0. No	0. No	0. No	1. New	0. No	1. Yes	0. No	1. Yes
ps195	1. Female	20	1. Single	2. No	.	1. Never	2. No	1. PTB - Bacteriologically Confirmed	.	2. Continuation																											4. Tertiary	4. Student	1. Never	1. Never	0. 18-34 yrs	0. No	0. No	0. No	1. New	1. Yes	1. Yes	0. No	1. Yes
ps196	2. Male	25	1. Single	2. No	.	1. Never	2. No	1. PTB - Bacteriologically Confirmed	.	1. Initiation																											3. Secondary	2. Informal	1. Never	2. Drinking	0. 18-34 yrs	0. No	0. No	0. No	1. New	1. Yes	1. Yes	0. No	1. Yes
ps136	2. Male	51	2. Married	2. No	.	1. Never	2. No	1. PTB - Bacteriologically Confirmed	.	1. Initiation																	1. Mild										2. Primary	1. Formal	1. Never	2. Drinking	2. 50-64 yrs	0. No	0. No	0. No	1. New	0. No	1. Yes	0. No	0. No
ps200	1. Female	23	1. Single	2. No	.	1. Never	2. No	1. PTB - Bacteriologically Confirmed	.	2. Continuation																											4. Tertiary	4. Student	1. Never	1. Never	0. 18-34 yrs	0. No	0. No	0. No	1. New	0. No	0. No	0. No	0. No
ps170	2. Male	32	2. Married	2. No	.	1. Never	2. No	1. PTB - Bacteriologically Confirmed	.	2. Continuation																	1. Mild										4. Tertiary	2. Informal	2. Smoking	2. Drinking	0. 18-34 yrs	0. No	0. No	0. No	1. New	0. No	1. Yes	0. No	0. No
ps167	2. Male	69	2. Married	2. No	.	1. Never	2. No	2. PTB - Clinically-diagnosed	.	1. Initiation																											2. Primary	3. Unemployed	1. Never	2. Drinking	3. 65+ yrs	0. No	0. No	0. No	2. Previously treated	0. No	0. No	0. No	1. Yes
ps166	2. Male	54	2. Married	1. Yes	anaemia	1. Never	2. No	1. PTB - Bacteriologically Confirmed	.	1. Initiation																											3. Secondary	2. Informal	1. Never	1. Never	2. 50-64 yrs	1. Yes	1. Yes	0. No	1. New	1. Yes	1. Yes	0. No	0. No
ps168	2. Male	60	3. Divorced or separated	2. No	.	1. Never	2. No	2. PTB - Clinically-diagnosed	.	1. Initiation	2. Past	2. Past																							2. Yes		1. No formal education	3. Unemployed	2. Smoking	2. Drinking	2. 50-64 yrs	0. No	0. No	0. No	1. New	0. No	0. No	0. No	0. No
ps169	1. Female	22	2. Married	2. No	.	1. Never	1. Yes	1. PTB - Bacteriologically Confirmed	.	2. Continuation																											3. Secondary	2. Informal	1. Never	1. Never	0. 18-34 yrs	0. No	0. No	0. No	1. New	0. No	1. Yes	1. Yes	1. Yes
ps206	2. Male	43	3. Divorced or separated	2. No	.	1. Never	2. No	3. Extra-pulmonary TB	miliary	1. Initiation	2. Past	2. Past	2. Lifetime attempt	3. High	2. In early remission												3. Severe			1. Lifetime					2. Yes		2. Primary	3. Unemployed	2. Smoking	2. Drinking	1. 35-49 yrs	0. No	0. No	0. No	1. New	1. Yes	1. Yes	0. No	0. No
ps205	2. Male	51	2. Married	1. Yes	.	1. Never	2. No	3. Extra-pulmonary TB	TB Peritoniti	2. Continuation																											3. Secondary	1. Formal	1. Never	1. Never	2. 50-64 yrs	1. Yes	0. No	0. No	1. New	0. No	0. No	0. No	0. No
ps203	2. Male	38	2. Married	1. Yes	epilepsy	1. Never	2. No	3. Extra-pulmonary TB	TB Meningitis	2. Continuation																											3. Secondary	2. Informal	1. Never	2. Drinking	1. 35-49 yrs	0. No	0. No	0. No	1. New	0. No	1. Yes	0. No	1. Yes
PS204	2. Male	49	3. Divorced or separated	1. Yes	.	3. Current	2. No	1. PTB - Bacteriologically Confirmed	.	1. Initiation	2. Past	3. Recurrent	1. Current (Past month)	3. High	1. Current										1. Current (Past month)		3. Severe			1. Lifetime					2. Yes		4. Tertiary	1. Formal	1. Never	2. Drinking	1. 35-49 yrs	0. No	0. No	1. Yes	1. New	0. No	0. No	0. No	0. No
PS 7	1. Female	50	4. Widowed	1. Yes	.	1. Never	1. Yes	3. Extra-pulmonary TB	NOT specified	2. Continuation																											2. Primary	2. Informal	1. Never	1. Never	2. 50-64 yrs	0. No	0. No	1. Yes	1. New	0. No	1. Yes	0. No	1. Yes
PS 6	1. Female	23	1. Single	1. Yes	KIDNEY DISEASE	1. Never	1. Yes	1. PTB - Bacteriologically Confirmed	.	1. Initiation	2. Past	2. Past	2. Lifetime attempt	1. Low																					2. Yes		3. Secondary	3. Unemployed	1. Never	1. Never	0. 18-34 yrs	0. No	0. No	0. No	1. New	1. Yes	1. Yes	0. No	1. Yes
PS 1	2. Male	42	2. Married	2. No	.	1. Never	1. Yes	2. PTB - Clinically-diagnosed	.	1. Initiation	2. Past	2. Past																							2. Yes		4. Tertiary	2. Informal	1. Never	1. Never	1. 35-49 yrs	0. No	0. No	0. No	1. New	0. No	0. No	1. Yes	0. No
PS 5	1. Female	19	1. Single	2. No	.	1. Never	2. No	1. PTB - Bacteriologically Confirmed	.	1. Initiation																											3. Secondary	4. Student	1. Never	1. Never	0. 18-34 yrs	0. No	0. No	0. No	1. New	0. No	1. Yes	0. No	1. Yes
PS 3	2. Male	43	2. Married	1. Yes	Asthma	1. Never	2. No	1. PTB - Bacteriologically Confirmed	.	1. Initiation	1. Current (2 weeks)	3. Recurrent	1. Current (Past month)	3. High	2. In early remission				2. Past								3. Severe								2. Yes		3. Secondary	3. Unemployed	2. Smoking	2. Drinking	1. 35-49 yrs	0. No	0. No	0. No	2. Previously treated	0. No	0. No	0. No	1. Yes
ps 4	2. Male	23	1. Single	2. No	.	1. Never	2. No	1. PTB - Bacteriologically Confirmed	.	2. Continuation																		1. Mild									4. Tertiary	4. Student	2. Smoking	2. Drinking	0. 18-34 yrs	0. No	0. No	0. No	1. New	1. Yes	1. Yes	0. No	1. Yes
ps 10	1. Female	31	2. Married	1. Yes	.	1. Never	2. No	1. PTB - Bacteriologically Confirmed	.	1. Initiation	2. Past	2. Past															3. Severe								2. Yes		3. Secondary	3. Unemployed	1. Never	2. Drinking	0. 18-34 yrs	0. No	0. No	1. Yes	2. Previously treated	0. No	1. Yes	0. No	1. Yes
ps11	2. Male	19	1. Single	2. No	.	1. Never	2. No	3. Extra-pulmonary TB	not specified	1. Initiation																											3. Secondary	4. Student	1. Never	1. Never	0. 18-34 yrs	0. No	0. No	0. No	1. New	0. No	0. No	0. No	0. No
ps 8	2. Male	55	2. Married	2. No	.	1. Never	2. No	1. PTB - Bacteriologically Confirmed	.	1. Initiation																	3. Severe										2. Primary	2. Informal	2. Smoking	2. Drinking	2. 50-64 yrs	0. No	0. No	0. No	2. Previously treated	0. No	0. No	1. Yes	1. Yes
ps339	2. Male	40	2. Married	2. No	.	1. Never	2. No	3. Extra-pulmonary TB	tb peritonitis	1. Initiation																											4. Tertiary	1. Formal	1. Never	2. Drinking	1. 35-49 yrs	0. No	0. No	0. No	1. New	0. No	1. Yes	0. No	1. Yes
ps338	1. Female	24	2. Married	2. No	.	1. Never	2. No	1. PTB - Bacteriologically Confirmed	.	1. Initiation																											3. Secondary	2. Informal	1. Never	2. Drinking	0. 18-34 yrs	0. No	0. No	0. No	1. New	1. Yes	1. Yes	0. No	1. Yes
PS337	2. Male	35	3. Divorced or separated	1. Yes	.	1. Never	1. Yes	1. PTB - Bacteriologically Confirmed	.	1. Initiation	2. Past	2. Past	2. Lifetime attempt	1. Low																					2. Yes		2. Primary	2. Informal	2. Smoking	2. Drinking	1. 35-49 yrs	1. Yes	0. No	0. No	2. Previously treated	0. No	1. Yes	0. No	1. Yes
PS336	1. Female	39	2. Married	2. No	.	1. Never	2. No	1. PTB - Bacteriologically Confirmed	.	1. Initiation																											4. Tertiary	1. Formal	1. Never	1. Never	1. 35-49 yrs	0. No	0. No	0. No	1. New	0. No	0. No	0. No	0. No
PS335	2. Male	73	4. Widowed	1. Yes	.	1. Never	2. No	3. Extra-pulmonary TB	pleural effusion	1. Initiation																											1. No formal education	3. Unemployed	1. Never	2. Drinking	3. 65+ yrs	1. Yes	0. No	0. No	1. New	1. Yes	0. No	0. No	0. No
ps334	2. Male	31	1. Single	2. No	.	1. Never	2. No	3. Extra-pulmonary TB	pleural effusion	1. Initiation																	3. Severe										4. Tertiary	2. Informal	1. Never	2. Drinking	0. 18-34 yrs	0. No	0. No	0. No	2. Previously treated	0. No	0. No	0. No	0. No
ps333	2. Male	33	3. Divorced or separated	2. No	.	1. Never	2. No	1. PTB - Bacteriologically Confirmed	.	1. Initiation	2. Past	2. Past																							2. Yes	1. Lifetime	4. Tertiary	2. Informal	1. Never	1. Never	0. 18-34 yrs	0. No	0. No	0. No	1. New	0. No	1. Yes	0. No	0. No
PS332	2. Male	18	1. Single	2. No	.	2. Previously	2. No	1. PTB - Bacteriologically Confirmed	.	2. Continuation																											3. Secondary	4. Student	1. Never	2. Drinking	0. 18-34 yrs	0. No	0. No	0. No	1. New	0. No	0. No	0. No	0. No
PS328	2. Male	27	2. Married	2. No	.	1. Never	2. No	1. PTB - Bacteriologically Confirmed	.	1. Initiation																	1. Mild										3. Secondary	1. Formal	1. Never	2. Drinking	0. 18-34 yrs	0. No	0. No	0. No	1. New	0. No	1. Yes	0. No	1. Yes
PS329	2. Male	25	3. Divorced or separated	2. No	.	1. Never	2. No	1. PTB - Bacteriologically Confirmed	.	1. Initiation																	2. Moderate	3. Severe									3. Secondary	2. Informal	2. Smoking	2. Drinking	0. 18-34 yrs	0. No	0. No	0. No	1. New	1. Yes	1. Yes	0. No	1. Yes
PS327	2. Male	25	1. Single	2. No	.	1. Never	2. No	1. PTB - Bacteriologically Confirmed	.	2. Continuation																											4. Tertiary	2. Informal	1. Never	1. Never	0. 18-34 yrs	0. No	0. No	0. No	1. New	0. No	1. Yes	0. No	0. No
PS330	1. Female	18	1. Single	2. No	.	1. Never	2. No	1. PTB - Bacteriologically Confirmed	.	1. Initiation																											3. Secondary	4. Student	1. Never	1. Never	0. 18-34 yrs	0. No	0. No	0. No	1. New	0. No	0. No	0. No	0. No
PS331	1. Female	31	3. Divorced or separated	1. Yes	.	1. Never	1. Yes	2. PTB - Clinically-diagnosed	.	1. Initiation	2. Past	2. Past																							2. Yes		2. Primary	2. Informal	1. Never	2. Drinking	0. 18-34 yrs	0. No	0. No	1. Yes	2. Previously treated	0. No	0. No	0. No	0. No
PS319	2. Male	43	2. Married	1. Yes	.	1. Never	2. No	1. PTB - Bacteriologically Confirmed	.	2. Continuation																	3. Severe	2. Moderate									2. Primary	1. Formal	2. Smoking	2. Drinking	1. 35-49 yrs	0. No	0. No	1. Yes	1. New	0. No	1. Yes	0. No	0. No
PS326	2. Male	26	1. Single	2. No	.	1. Never	2. No	3. Extra-pulmonary TB	TB SPINE	2. Continuation																											4. Tertiary	1. Formal	1. Never	2. Drinking	0. 18-34 yrs	0. No	0. No	0. No	2. Previously treated	0. No	1. Yes	0. No	0. No
PS318	1. Female	25	1. Single	2. No	.	1. Never	2. No	1. PTB - Bacteriologically Confirmed	.	1. Initiation																											4. Tertiary	3. Unemployed	1. Never	1. Never	0. 18-34 yrs	0. No	0. No	0. No	1. New	0. No	0. No	0. No	1. Yes
PS317	1. Female	20	1. Single	2. No	.	1. Never	2. No	1. PTB - Bacteriologically Confirmed	.	1. Initiation																											4. Tertiary	4. Student	1. Never	1. Never	0. 18-34 yrs	0. No	0. No	0. No	1. New	0. No	0. No	0. No	1. Yes
ps305	2. Male	57	3. Divorced or separated	1. Yes	.	1. Never	1. Yes	1. PTB - Bacteriologically Confirmed	.	2. Continuation	2. Past	2. Past																							2. Yes		2. Primary	2. Informal	1. Never	1. Never	2. 50-64 yrs	0. No	0. No	1. Yes	1. New	0. No	0. No	0. No	0. No
ps306	2. Male	31	1. Single	2. No	.	1. Never	2. No	1. PTB - Bacteriologically Confirmed	.	1. Initiation																											4. Tertiary	1. Formal	1. Never	1. Never	0. 18-34 yrs	0. No	0. No	0. No	1. New	0. No	0. No	0. No	1. Yes
ps307	2. Male	30	1. Single	2. No	.	1. Never	2. No	1. PTB - Bacteriologically Confirmed	.	2. Continuation																											4. Tertiary	2. Informal	1. Never	1. Never	0. 18-34 yrs	0. No	0. No	0. No	1. New	1. Yes	1. Yes	0. No	0. No
ps308	2. Male	48	3. Divorced or separated	2. No	.	1. Never	2. No	1. PTB - Bacteriologically Confirmed	.	2. Continuation																	3. Severe										2. Primary	2. Informal	2. Smoking	2. Drinking	1. 35-49 yrs	0. No	0. No	0. No	2. Previously treated	1. Yes	1. Yes	0. No	0. No
ps310	1. Female	56	3. Divorced or separated	2. No	.	1. Never	2. No	1. PTB - Bacteriologically Confirmed	.	1. Initiation	2. Past	2. Past	2. Lifetime attempt	3. High																					2. Yes			3. Unemployed	1. Never	1. Never	2. 50-64 yrs	0. No	0. No	0. No	1. New	0. No	0. No	0. No	1. Yes
ps309	2. Male	35	1. Single	2. No	.	1. Never	2. No	1. PTB - Bacteriologically Confirmed	.	2. Continuation																	3. Severe										2. Primary	1. Formal	2. Smoking	2. Drinking	1. 35-49 yrs	0. No	0. No	0. No	1. New	0. No	1. Yes	0. No	0. No
ps301	2. Male	67	2. Married	2. No	.	1. Never	2. No	2. PTB - Clinically-diagnosed	.	1. Initiation																											2. Primary	3. Unemployed	1. Never	2. Drinking	3. 65+ yrs	0. No	0. No	0. No	1. New	1. Yes	1. Yes	0. No	0. No
ps300	1. Female	39	4. Widowed	1. Yes	.	1. Never	2. No	1. PTB - Bacteriologically Confirmed	.	2. Continuation	2. Past	2. Past	2. Lifetime attempt	1. Low																					2. Yes		2. Primary	2. Informal	1. Never	1. Never	1. 35-49 yrs	0. No	0. No	1. Yes	1. New	0. No	1. Yes	0. No	1. Yes
ps297	1. Female	41	2. Married	2. No	.	1. Never	2. No	3. Extra-pulmonary TB	pleural effusion	1. Initiation																											4. Tertiary	2. Informal	1. Never	2. Drinking	1. 35-49 yrs	1. Yes	1. Yes	1. Yes	1. New	1. Yes	1. Yes	0. No	0. No
ps293	2. Male	23	2. Married	2. No	.	1. Never	2. No	1. PTB - Bacteriologically Confirmed	.	1. Initiation																											4. Tertiary	4. Student	1. Never	1. Never	0. 18-34 yrs	0. No	0. No	0. No	1. New	0. No	0. No	0. No	0. No
ps296	2. Male	76	2. Married	1. Yes	heart disease	1. Never	2. No	2. PTB - Clinically-diagnosed	.	1. Initiation																											1. No formal education	2. Informal	2. Smoking	2. Drinking	3. 65+ yrs	0. No	0. No	0. No	1. New	1. Yes	0. No	0. No	0. No
ps292	1. Female	21	1. Single	2. No	.	1. Never	2. No	3. Extra-pulmonary TB	tb adenitis	1. Initiation																											4. Tertiary	4. Student	1. Never	1. Never	0. 18-34 yrs	0. No	0. No	0. No	1. New	0. No	1. Yes	0. No	0. No
ps304	1. Female	25	1. Single	2. No	.	1. Never	2. No	3. Extra-pulmonary TB	tb bone	1. Initiation																											4. Tertiary	3. Unemployed	1. Never	1. Never	0. 18-34 yrs	0. No	0. No	0. No	1. New	1. Yes	1. Yes	1. Yes	0. No
ps302	2. Male	40	2. Married	2. No	.	1. Never	2. No	3. Extra-pulmonary TB	pleural effusion	2. Continuation																											1. No formal education	2. Informal	2. Smoking	2. Drinking	1. 35-49 yrs	0. No	0. No	0. No	1. New	1. Yes	1. Yes	0. No	0. No
ps316	1. Female	55	4. Widowed	1. Yes	.	1. Never	2. No	1. PTB - Bacteriologically Confirmed	.	1. Initiation																											2. Primary	2. Informal	1. Never	1. Never	2. 50-64 yrs	0. No	0. No	1. Yes	1. New	1. Yes	0. No	0. No	0. No
ps320	1. Female	46	2. Married	2. No	.	1. Never	2. No	3. Extra-pulmonary TB	lymphadenopathy	2. Continuation																											4. Tertiary	1. Formal	1. Never	1. Never	1. 35-49 yrs	0. No	0. No	0. No	1. New	1. Yes	1. Yes	0. No	0. No
ps324	2. Male	38	2. Married	1. Yes	.	1. Never	2. No	1. PTB - Bacteriologically Confirmed	.	1. Initiation	2. Past	2. Past	2. Lifetime attempt	3. High													3. Severe								2. Yes		3. Secondary	3. Unemployed	1. Never	2. Drinking	1. 35-49 yrs	0. No	0. No	1. Yes	1. New	0. No	1. Yes	0. No	0. No
ps321	1. Female	37	1. Single	1. Yes	.	1. Never	2. No	1. PTB - Bacteriologically Confirmed	.	1. Initiation	2. Past	2. Past	2. Lifetime attempt	1. Low																					2. Yes		2. Primary	2. Informal	1. Never	1. Never	1. 35-49 yrs	0. No	1. Yes	0. No	1. New	1. Yes	1. Yes	0. No	0. No
ps325	1. Female	29	2. Married	2. No	.	1. Never	2. No	3. Extra-pulmonary TB	tb adenitis	2. Continuation																											4. Tertiary	1. Formal	1. Never	1. Never	0. 18-34 yrs	0. No	0. No	0. No	1. New	0. No	0. No	0. No	0. No
ps209	2. Male	35	2. Married	2. No	.	1. Never	2. No	1. PTB - Bacteriologically Confirmed	.	2. Continuation																											2. Primary	2. Informal	1. Never	2. Drinking	1. 35-49 yrs	0. No	0. No	0. No	1. New	1. Yes	1. Yes	0. No	0. No
ps98	1. Female	35	3. Divorced or separated	2. No	.	1. Never	2. No	1. PTB - Bacteriologically Confirmed	.	1. Initiation	2. Past	2. Past																							2. Yes		1. No formal education	2. Informal	1. Never	1. Never	1. 35-49 yrs	0. No	0. No	0. No	1. New	0. No	1. Yes	0. No	1. Yes
ps119	1. Female	45	3. Divorced or separated	1. Yes	.	1. Never	2. No	1. PTB - Bacteriologically Confirmed	.	2. Continuation	2. Past	2. Past	2. Lifetime attempt	3. High																					2. Yes		2. Primary	3. Unemployed	2. Smoking	2. Drinking	1. 35-49 yrs	0. No	0. No	1. Yes	1. New	1. Yes	1. Yes	0. No	0. No
ps74	1. Female	31	2. Married	2. No	.	1. Never	2. No	1. PTB - Bacteriologically Confirmed	.	1. Initiation																											4. Tertiary	3. Unemployed	1. Never	1. Never	0. 18-34 yrs	0. No	0. No	0. No	1. New	1. Yes	1. Yes	0. No	1. Yes
ps123	2. Male	45	2. Married	2. No	.	1. Never	2. No	1. PTB - Bacteriologically Confirmed	.	2. Continuation	2. Past	2. Past	2. Lifetime attempt	1. Low																					2. Yes		3. Secondary	3. Unemployed	2. Smoking	2. Drinking	1. 35-49 yrs	0. No	0. No	0. No	1. New	0. No	0. No	0. No	0. No
ps311	2. Male	26	1. Single	2. No	.	1. Never	2. No	1. PTB - Bacteriologically Confirmed	.	1. Initiation																											2. Primary	2. Informal	1. Never	1. Never	0. 18-34 yrs	0. No	0. No	0. No	1. New	1. Yes	0. No	0. No	0. No
ps312	2. Male	25	1. Single	2. No	.	1. Never	2. No	3. Extra-pulmonary TB	TBM	1. Initiation																											3. Secondary	2. Informal	1. Never	2. Drinking	0. 18-34 yrs	0. No	0. No	0. No	1. New	0. No	1. Yes	0. No	0. No
ps313	2. Male	20	1. Single	2. No	.	1. Never	2. No	1. PTB - Bacteriologically Confirmed	.	2. Continuation																	2. Moderate										3. Secondary	4. Student	2. Smoking	2. Drinking	0. 18-34 yrs	0. No	0. No	0. No	1. New	1. Yes	1. Yes	0. No	1. Yes
PS314	2. Male	33	2. Married	2. No	.	1. Never	2. No	1. PTB - Bacteriologically Confirmed	.	1. Initiation																											4. Tertiary	1. Formal	1. Never	1. Never	0. 18-34 yrs	0. No	0. No	0. No	1. New	0. No	1. Yes	0. No	0. No
ps315	1. Female	20	1. Single	2. No	.	1. Never	2. No	1. PTB - Bacteriologically Confirmed	.	1. Initiation																											4. Tertiary	1. Formal	1. Never	1. Never	0. 18-34 yrs	0. No	0. No	0. No	1. New	0. No	0. No	0. No	1. Yes
ps208	2. Male	31	1. Single	2. No	.	1. Never	2. No	1. PTB - Bacteriologically Confirmed	.	2. Continuation	2. Past	2. Past	2. Lifetime attempt		2. In early remission																				2. Yes		3. Secondary	1. Formal	1. Never	1. Never	0. 18-34 yrs	0. No	0. No	0. No	2. Previously treated	1. Yes	0. No	0. No	1. Yes
ps117	2. Male	36	2. Married	2. No	.	1. Never	2. No	1. PTB - Bacteriologically Confirmed	.	1. Initiation	2. Past	2. Past																							2. Yes		3. Secondary	2. Informal	1. Never	1. Never	1. 35-49 yrs	0. No	0. No	0. No	1. New	0. No	1. Yes	0. No	0. No
ps96	2. Male	21	1. Single	2. No	.	1. Never	2. No	2. PTB - Clinically-diagnosed	.	1. Initiation																		3. Severe									3. Secondary	3. Unemployed	1. Never	1. Never	0. 18-34 yrs	0. No	0. No	0. No	1. New	1. Yes	1. Yes	0. No	1. Yes
ps113	2. Male	32	2. Married	2. No	.	1. Never	2. No	1. PTB - Bacteriologically Confirmed	.	2. Continuation																											4. Tertiary	2. Informal	2. Smoking	2. Drinking	0. 18-34 yrs	0. No	0. No	0. No	1. New	0. No	1. Yes	0. No	0. No
ps347	2. Male	27	2. Married	2. No	.	1. Never	2. No	1. PTB - Bacteriologically Confirmed	.	2. Continuation																											1. No formal education	2. Informal	1. Never	1. Never	0. 18-34 yrs	0. No	0. No	0. No	1. New	0. No	1. Yes	0. No	1. Yes
ps349	2. Male	76	2. Married	1. Yes	cardiac disease	1. Never	2. No	2. PTB - Clinically-diagnosed	.	2. Continuation																											2. Primary	3. Unemployed	2. Smoking	2. Drinking	3. 65+ yrs	0. No	0. No	0. No	1. New	0. No	0. No	1. Yes	0. No
ps346	2. Male	29	1. Single	2. No	.	1. Never	2. No	1. PTB - Bacteriologically Confirmed	.	2. Continuation																											4. Tertiary	4. Student	1. Never	2. Drinking	0. 18-34 yrs	0. No	0. No	0. No	2. Previously treated	0. No	1. Yes	0. No	0. No
ps348	2. Male	44	2. Married	1. Yes	.	1. Never	2. No	3. Extra-pulmonary TB	tbm	1. Initiation																											4. Tertiary	1. Formal	1. Never	1. Never	1. 35-49 yrs	0. No	0. No	1. Yes	1. New	0. No	1. Yes	0. No	0. No
ps343	2. Male	37	2. Married	2. No	.	1. Never	2. No	1. PTB - Bacteriologically Confirmed	.	1. Initiation																											2. Primary	2. Informal	2. Smoking	2. Drinking	1. 35-49 yrs	0. No	0. No	0. No	1. New	0. No	0. No	0. No	0. No
ps344	2. Male	29	2. Married	2. No	.	1. Never	1. Yes	1. PTB - Bacteriologically Confirmed	.	2. Continuation																											3. Secondary	2. Informal	1. Never	1. Never	0. 18-34 yrs	0. No	0. No	0. No	1. New	0. No	0. No	0. No	0. No
ps345	1. Female	43	3. Divorced or separated	2. No	.	1. Never	2. No	2. PTB - Clinically-diagnosed	.	1. Initiation	3. Recurrent	3. Recurrent																							2. Yes		2. Primary	3. Unemployed	1. Never	1. Never	1. 35-49 yrs	0. No	0. No	0. No	2. Previously treated	1. Yes	0. No	0. No	0. No
ps350	2. Male	27	1. Single	2. No	.	1. Never	2. No	1. PTB - Bacteriologically Confirmed	.	2. Continuation																	3. Severe	3. Severe									2. Primary	2. Informal	1. Never	2. Drinking	0. 18-34 yrs	0. No	0. No	0. No	2. Previously treated	1. Yes	1. Yes	0. No	0. No
ps341	1. Female	30	2. Married	1. Yes	pituitary meningioma	1. Never	2. No	2. PTB - Clinically-diagnosed	.	2. Continuation	2. Past	2. Past																							2. Yes		1. No formal education	3. Unemployed	1. Never	1. Never	0. 18-34 yrs	0. No	0. No	0. No	1. New	1. Yes	0. No	0. No	1. Yes
ps342	1. Female	21	1. Single	2. No	.	1. Never	2. No	1. PTB - Bacteriologically Confirmed	.	1. Initiation																											3. Secondary	4. Student	1. Never	1. Never	0. 18-34 yrs	0. No	0. No	0. No	1. New	0. No	0. No	0. No	0. No
ps340	1. Female	21	1. Single	2. No	.	1. Never	2. No	1. PTB - Bacteriologically Confirmed	.	1. Initiation																											4. Tertiary	4. Student	1. Never	1. Never	0. 18-34 yrs	0. No	0. No	0. No	1. New	0. No	0. No	0. No	0. No
ps303	2. Male	26	2. Married	1. Yes	.	1. Never	2. No	1. PTB - Bacteriologically Confirmed	.	1. Initiation																											2. Primary	2. Informal	1. Never	1. Never	0. 18-34 yrs	0. No	0. No	1. Yes	1. New	1. Yes	0. No	1. Yes	1. Yes
ps322	2. Male	46	2. Married	1. Yes	.	1. Never	2. No	1. PTB - Bacteriologically Confirmed	.	1. Initiation																	3. Severe										2. Primary	2. Informal	1. Never	2. Drinking	1. 35-49 yrs	0. No	0. No	1. Yes	1. New	0. No	1. Yes	0. No	0. No
ps323	1. Female	36	2. Married	2. No	.	1. Never	2. No	3. Extra-pulmonary TB	tb adenitis	1. Initiation	2. Past	2. Past																							2. Yes		3. Secondary	2. Informal	1. Never	1. Never	1. 35-49 yrs	0. No	0. No	0. No	2. Previously treated	0. No	0. No	0. No	0. No
ps294	2. Male	42	2. Married	1. Yes	DVT, AKI	1. Never	2. No	3. Extra-pulmonary TB	Miliary	1. Initiation																											2. Primary	2. Informal	1. Never	2. Drinking	1. 35-49 yrs	1. Yes	0. No	0. No	1. New	1. Yes	0. No	0. No	0. No
ps295	1. Female	23	1. Single	2. No	.	1. Never	2. No	1. PTB - Bacteriologically Confirmed	.	1. Initiation																											4. Tertiary	3. Unemployed	1. Never	1. Never	0. 18-34 yrs	0. No	0. No	0. No	1. New	0. No	1. Yes	0. No	1. Yes
ps298	2. Male	26	1. Single	2. No	.	1. Never	2. No	1. PTB - Bacteriologically Confirmed	.	2. Continuation	3. Recurrent	3. Recurrent	1. Current (Past month)	3. High	1. Current												3. Severe	3. Severe							2. Yes		3. Secondary	2. Informal	2. Smoking	2. Drinking	0. 18-34 yrs	0. No	0. No	0. No	1. New	1. Yes	1. Yes	0. No	0. No
ps299	1. Female	50	2. Married	1. Yes	.	1. Never	2. No	1. PTB - Bacteriologically Confirmed	.	1. Initiation	2. Past	2. Past	1. Current (Past month)	3. High	1. Current											1. Current (Past month)									2. Yes		3. Secondary	2. Informal	1. Never	1. Never	2. 50-64 yrs	1. Yes	0. No	0. No	1. New	1. Yes	1. Yes	0. No	1. Yes
ps281	1. Female	22	1. Single	1. Yes	.	1. Never	2. No	1. PTB - Bacteriologically Confirmed	.	1. Initiation																											4. Tertiary	4. Student	1. Never	1. Never	0. 18-34 yrs	0. No	0. No	1. Yes	1. New	0. No	0. No	0. No	0. No
ps282	2. Male	45	3. Divorced or separated	2. No	.	1. Never	2. No	1. PTB - Bacteriologically Confirmed	.	1. Initiation																	3. Severe	3. Severe									3. Secondary	2. Informal	2. Smoking	2. Drinking	1. 35-49 yrs	0. No	0. No	0. No	1. New	1. Yes	0. No	0. No	0. No
ps283	2. Male	30	1. Single	2. No	.	1. Never	2. No	1. PTB - Bacteriologically Confirmed	.	1. Initiation																											2. Primary	2. Informal	1. Never	1. Never	0. 18-34 yrs	0. No	0. No	0. No	1. New	1. Yes	1. Yes	0. No	1. Yes
ps263	1. Female	41	1. Single	1. Yes	.	1. Never	2. No	1. PTB - Bacteriologically Confirmed	.	2. Continuation																											2. Primary	3. Unemployed	1. Never	1. Never	1. 35-49 yrs	0. No	0. No	1. Yes	1. New	0. No	1. Yes	0. No	1. Yes
ps261	1. Female	35	1. Single	1. Yes	.	1. Never	2. No	1. PTB - Bacteriologically Confirmed	.	1. Initiation																	3. Severe	3. Severe									1. No formal education	2. Informal	2. Smoking	2. Drinking	1. 35-49 yrs	0. No	0. No	1. Yes	1. New	1. Yes	1. Yes	1. Yes	1. Yes
ps279	1. Female	20	1. Single	2. No	.	1. Never	2. No	1. PTB - Bacteriologically Confirmed	.	1. Initiation																											3. Secondary	4. Student	1. Never	1. Never	0. 18-34 yrs	0. No	0. No	0. No	1. New	1. Yes	1. Yes	0. No	0. No
ps280	1. Female	21	1. Single	1. Yes	asthma	1. Never	2. No	2. PTB - Clinically-diagnosed	.	1. Initiation																											3. Secondary	4. Student	1. Never	2. Drinking	0. 18-34 yrs	0. No	0. No	0. No	1. New	1. Yes	1. Yes	0. No	0. No
ps260	2. Male	23	1. Single	2. No	.	1. Never	2. No	1. PTB - Bacteriologically Confirmed	.	1. Initiation																											4. Tertiary	4. Student	1. Never	1. Never	0. 18-34 yrs	0. No	0. No	0. No	1. New	1. Yes	1. Yes	0. No	1. Yes
ps287	2. Male	44	2. Married	2. No	.	1. Never	2. No	2. PTB - Clinically-diagnosed	.	1. Initiation	2. Past	2. Past															3. Severe	3. Severe									2. Primary	2. Informal	2. Smoking	2. Drinking	1. 35-49 yrs	0. No	0. No	0. No	1. New	1. Yes	0. No	0. No	1. Yes
ps285	2. Male	31	2. Married	1. Yes	.	1. Never	1. Yes	1. PTB - Bacteriologically Confirmed	.	2. Continuation																	3. Severe	3. Severe									2. Primary	2. Informal	1. Never	2. Drinking	0. 18-34 yrs	0. No	0. No	1. Yes	1. New	0. No	1. Yes	0. No	0. No
ps286	2. Male	18	1. Single	1. Yes	.	1. Never	2. No	2. PTB - Clinically-diagnosed	.	2. Continuation																											4. Tertiary	4. Student	1. Never	1. Never	0. 18-34 yrs	0. No	0. No	1. Yes	1. New	0. No	1. Yes	0. No	1. Yes
ps284	1. Female	32	2. Married	2. No	.	1. Never	2. No	1. PTB - Bacteriologically Confirmed	.	1. Initiation																											2. Primary	2. Informal	1. Never	1. Never	0. 18-34 yrs	0. No	0. No	0. No	1. New	0. No	0. No	0. No	1. Yes
ps291	1. Female	47	3. Divorced or separated	2. No	.	1. Never	2. No	2. PTB - Clinically-diagnosed	.	1. Initiation																											2. Primary	2. Informal	1. Never	1. Never	1. 35-49 yrs	0. No	0. No	0. No	1. New	0. No	0. No	0. No	0. No
ps289	1. Female	29	1. Single	2. No	.	1. Never	2. No	3. Extra-pulmonary TB	lymphadenopathy	2. Continuation																											3. Secondary	2. Informal	1. Never	1. Never	0. 18-34 yrs	0. No	0. No	0. No	2. Previously treated	0. No	1. Yes	0. No	0. No
ps290	1. Female	25	1. Single	2. No	.	1. Never	2. No	3. Extra-pulmonary TB	tb peritonitis	2. Continuation	2. Past	2. Past																									4. Tertiary	3. Unemployed	1. Never	1. Never	0. 18-34 yrs	0. No	0. No	0. No	2. Previously treated	1. Yes	1. Yes	0. No	1. Yes
ps288	1. Female	29	1. Single	1. Yes	.	1. Never	2. No	1. PTB - Bacteriologically Confirmed	.	1. Initiation	2. Past	2. Past															2. Moderate										3. Secondary	2. Informal	1. Never	2. Drinking	0. 18-34 yrs	0. No	0. No	1. Yes	1. New	0. No	0. No	0. No	0. No
ps240	2. Male	23	1. Single	2. No	.	1. Never	2. No	3. Extra-pulmonary TB	tb adenitis	2. Continuation																											4. Tertiary	4. Student	1. Never	1. Never	0. 18-34 yrs	0. No	0. No	0. No	1. New	0. No	1. Yes	0. No	0. No
ps236	1. Female	37	2. Married	2. No	.	1. Never	2. No	1. PTB - Bacteriologically Confirmed	.	2. Continuation																											2. Primary	3. Unemployed	1. Never	1. Never	1. 35-49 yrs	0. No	0. No	0. No	1. New	0. No	1. Yes	0. No	0. No
ps275	1. Female	26	2. Married	2. No	.	1. Never	2. No	1. PTB - Bacteriologically Confirmed	.	1. Initiation																											4. Tertiary	1. Formal	1. Never	1. Never	0. 18-34 yrs	0. No	0. No	0. No	1. New	1. Yes	1. Yes	0. No	0. No
ps274	2. Male	32	2. Married	2. No	.	1. Never	1. Yes	2. PTB - Clinically-diagnosed	.	1. Initiation	2. Past	2. Past	1. Current (Past month)	2. Moderate																					2. Yes		2. Primary	3. Unemployed	1. Never	1. Never	0. 18-34 yrs	0. No	0. No	0. No	1. New	0. No	0. No	1. Yes	0. No
ps273	2. Male	21	1. Single	2. No	.	1. Never	2. No	3. Extra-pulmonary TB	tb spine	2. Continuation	2. Past	2. Past																							2. Yes		3. Secondary	2. Informal	1. Never	1. Never	0. 18-34 yrs	0. No	0. No	0. No	1. New	1. Yes	1. Yes	0. No	1. Yes
ps272	2. Male	59	2. Married	2. No	.	1. Never	1. Yes	3. Extra-pulmonary TB	tb peritonitis	2. Continuation																											4. Tertiary	3. Unemployed	1. Never	1. Never	2. 50-64 yrs	0. No	0. No	0. No	1. New	0. No	1. Yes	0. No	0. No
ps271	1. Female	20	2. Married	2. No	.	1. Never	2. No	1. PTB - Bacteriologically Confirmed	.	1. Initiation																											3. Secondary	2. Informal	1. Never	1. Never	0. 18-34 yrs	0. No	0. No	0. No	1. New	0. No	1. Yes	0. No	0. No
ps270	1. Female	29	2. Married	2. No	.	1. Never	2. No	1. PTB - Bacteriologically Confirmed	.	1. Initiation																											3. Secondary	2. Informal	1. Never	1. Never	0. 18-34 yrs	0. No	0. No	0. No	1. New	0. No	0. No	0. No	1. Yes
ps269	2. Male	26	1. Single	2. No	.	1. Never	1. Yes	3. Extra-pulmonary TB	tb peritonitis	1. Initiation																											4. Tertiary	1. Formal	1. Never	1. Never	0. 18-34 yrs	0. No	0. No	0. No	1. New	1. Yes	1. Yes	0. No	0. No
ps265	2. Male	35	1. Single	2. No	.	1. Never	2. No	3. Extra-pulmonary TB	miliary tb	1. Initiation																											4. Tertiary	2. Informal	1. Never	1. Never	1. 35-49 yrs	0. No	0. No	0. No	1. New	0. No	0. No	0. No	0. No
ps268	2. Male	48	2. Married	2. No	.	1. Never	2. No	3. Extra-pulmonary TB	pleural effusion	1. Initiation																											3. Secondary	3. Unemployed	1. Never	1. Never	1. 35-49 yrs	0. No	0. No	0. No	1. New	0. No	0. No	1. Yes	0. No
ps267	1. Female	26	2. Married	2. No	.	1. Never	2. No	1. PTB - Bacteriologically Confirmed	.	1. Initiation																											2. Primary	2. Informal	1. Never	1. Never	0. 18-34 yrs	0. No	0. No	0. No	1. New	0. No	0. No	0. No	1. Yes
ps266	1. Female	40	3. Divorced or separated	1. Yes	.	1. Never	2. No	1. PTB - Bacteriologically Confirmed	.	2. Continuation																	3. Severe										3. Secondary	2. Informal	2. Smoking	2. Drinking	1. 35-49 yrs	0. No	0. No	1. Yes	2. Previously treated	1. Yes	1. Yes	0. No	0. No
ps264	2. Male	38	3. Divorced or separated	1. Yes	.	1. Never	2. No	1. PTB - Bacteriologically Confirmed	.	1. Initiation	2. Past	2. Past																3. Severe							2. Yes		2. Primary	2. Informal	2. Smoking	2. Drinking	1. 35-49 yrs	0. No	1. Yes	0. No	1. New	0. No	0. No	0. No	1. Yes
ps278	2. Male	65	2. Married	1. Yes	.	1. Never	2. No	3. Extra-pulmonary TB	tb spine	1. Initiation	1. Current (2 weeks)	1. Current (2 weeks)				1. Current			1. Current											1. Lifetime					2. Yes		3. Secondary	3. Unemployed	1. Never	1. Never	3. 65+ yrs	1. Yes	0. No	0. No	2. Previously treated	1. Yes	1. Yes	1. Yes	1. Yes
ps249	1. Female	42	4. Widowed	1. Yes	.	1. Never	2. No	1. PTB - Bacteriologically Confirmed	.	1. Initiation																											2. Primary	2. Informal	1. Never	1. Never	1. 35-49 yrs	0. No	0. No	1. Yes	1. New	0. No	0. No	0. No	1. Yes
ps213	2. Male	45	2. Married	2. No	.	1. Never	2. No	2. PTB - Clinically-diagnosed	.	1. Initiation																											3. Secondary	1. Formal	2. Smoking	2. Drinking	1. 35-49 yrs	0. No	0. No	0. No	1. New	1. Yes	1. Yes	1. Yes	1. Yes
ps212	1. Female	22	2. Married	2. No	.	1. Never	2. No	3. Extra-pulmonary TB	tb peritonitis	2. Continuation																											2. Primary	2. Informal	1. Never	1. Never	0. 18-34 yrs	0. No	0. No	0. No	1. New	0. No	1. Yes	0. No	0. No
ps241	2. Male	40	2. Married	2. No	.	1. Never	2. No	1. PTB - Bacteriologically Confirmed	.	1. Initiation																	3. Severe										2. Primary	1. Formal	1. Never	2. Drinking	1. 35-49 yrs	0. No	0. No	0. No	2. Previously treated	1. Yes	0. No	0. No	0. No
ps259	2. Male	23	1. Single	2. No	.	1. Never	2. No	1. PTB - Bacteriologically Confirmed	.	1. Initiation																											4. Tertiary	2. Informal	1. Never	2. Drinking	0. 18-34 yrs	0. No	0. No	0. No	1. New	0. No	0. No	0. No	1. Yes
ps277	2. Male	27	2. Married	1. Yes	.	1. Never	2. No	3. Extra-pulmonary TB	tbm	2. Continuation																	3. Severe	3. Severe									2. Primary	2. Informal	1. Never	2. Drinking	0. 18-34 yrs	1. Yes	0. No	0. No	1. New	0. No	0. No	0. No	0. No
ps276	2. Male	65	2. Married	1. Yes	.	1. Never	2. No	1. PTB - Bacteriologically Confirmed	.	2. Continuation																	3. Severe										4. Tertiary	1. Formal	1. Never	2. Drinking	3. 65+ yrs	1. Yes	1. Yes	0. No	1. New	1. Yes	0. No	0. No	0. No
ps262	1. Female	23	2. Married	2. No	.	1. Never	2. No	1. PTB - Bacteriologically Confirmed	.	2. Continuation																											4. Tertiary	2. Informal	1. Never	1. Never	0. 18-34 yrs	0. No	0. No	0. No	1. New	0. No	1. Yes	0. No	0. No
ps217	2. Male	67	2. Married	1. Yes	asthma	2. Previously	2. No	1. PTB - Bacteriologically Confirmed	.	2. Continuation																	2. Moderate										3. Secondary	3. Unemployed	2. Smoking	2. Drinking	3. 65+ yrs	0. No	0. No	0. No	2. Previously treated	0. No	0. No	0. No	1. Yes
PS219	2. Male	30	4. Widowed	1. Yes	.	1. Never	2. No	3. Extra-pulmonary TB	MILIARY	2. Continuation	2. Past	2. Past											1. Current		1. Current (Past month)		3. Severe	3. Severe		1. Lifetime					2. Yes	1. Lifetime	2. Primary	3. Unemployed	2. Smoking	2. Drinking	0. 18-34 yrs	0. No	0. No	1. Yes	1. New	0. No	1. Yes	1. Yes	1. Yes
ps228	1. Female	59	4. Widowed	1. Yes	.	1. Never	1. Yes	3. Extra-pulmonary TB	tb peritonitis	1. Initiation																											3. Secondary	3. Unemployed	1. Never	1. Never	2. 50-64 yrs	0. No	1. Yes	1. Yes	2. Previously treated	0. No	0. No	0. No	0. No
ps227	2. Male	27	1. Single	2. No	.	1. Never	2. No	2. PTB - Clinically-diagnosed	.	1. Initiation																											4. Tertiary	2. Informal	1. Never	1. Never	0. 18-34 yrs	0. No	0. No	0. No	2. Previously treated	0. No	0. No	0. No	1. Yes
ps250	1. Female	22	1. Single	1. Yes	renal dse	1. Never	2. No	1. PTB - Bacteriologically Confirmed	.	1. Initiation																											3. Secondary	4. Student	1. Never	1. Never	0. 18-34 yrs	0. No	0. No	0. No	1. New	0. No	1. Yes	1. Yes	1. Yes
ps257	2. Male	47	3. Divorced or separated	2. No	.	1. Never	2. No	1. PTB - Bacteriologically Confirmed	.	2. Continuation																	3. Severe										2. Primary	2. Informal	2. Smoking	2. Drinking	1. 35-49 yrs	0. No	0. No	0. No	2. Previously treated	1. Yes	0. No	0. No	0. No
ps256	1. Female	28	1. Single	2. No	.	1. Never	2. No	1. PTB - Bacteriologically Confirmed	.	1. Initiation	2. Past	2. Past															3. Severe								2. Yes		3. Secondary	2. Informal	1. Never	2. Drinking	0. 18-34 yrs	0. No	0. No	0. No	1. New	0. No	0. No	0. No	0. No
ps255	2. Male	32	2. Married	1. Yes	.	1. Never	2. No	1. PTB - Bacteriologically Confirmed	.	1. Initiation																	1. Mild										4. Tertiary	1. Formal	2. Smoking	2. Drinking	0. 18-34 yrs	0. No	1. Yes	0. No	1. New	0. No	0. No	0. No	0. No
ps248	2. Male	28	1. Single	2. No	.	1. Never	2. No	1. PTB - Bacteriologically Confirmed	.	1. Initiation																											4. Tertiary	1. Formal	1. Never	2. Drinking	0. 18-34 yrs	0. No	0. No	0. No	1. New	0. No	0. No	0. No	0. No
ps247	1. Female	32	2. Married	2. No	.	1. Never	2. No	1. PTB - Bacteriologically Confirmed	.	1. Initiation																											3. Secondary	3. Unemployed	1. Never	1. Never	0. 18-34 yrs	0. No	0. No	0. No	1. New	0. No	0. No	0. No	0. No
ps243	2. Male	32	2. Married	2. No	.	1. Never	2. No	1. PTB - Bacteriologically Confirmed	.	2. Continuation																											2. Primary	2. Informal	1. Never	2. Drinking	0. 18-34 yrs	0. No	0. No	0. No	1. New	1. Yes	0. No	0. No	0. No
ps244	2. Male	40	3. Divorced or separated	1. Yes	.	1. Never	1. Yes	2. PTB - Clinically-diagnosed	.	2. Continuation																											3. Secondary	2. Informal	2. Smoking	2. Drinking	1. 35-49 yrs	0. No	0. No	1. Yes	2. Previously treated	0. No	0. No	0. No	0. No
ps246	2. Male	30	1. Single	1. Yes	.	1. Never	2. No	1. PTB - Bacteriologically Confirmed	.	2. Continuation																											4. Tertiary	2. Informal	1. Never	1. Never	0. 18-34 yrs	0. No	0. No	1. Yes	1. New	1. Yes	0. No	0. No	0. No
ps245	2. Male	64	2. Married	1. Yes	.	2. Previously	2. No	1. PTB - Bacteriologically Confirmed	.	1. Initiation																	3. Severe	3. Severe									3. Secondary	3. Unemployed	2. Smoking	2. Drinking	2. 50-64 yrs	0. No	0. No	1. Yes	1. New	0. No	0. No	0. No	0. No
ps238	2. Male	46	3. Divorced or separated	2. No	.	1. Never	2. No	2. PTB - Clinically-diagnosed	.	1. Initiation																	3. Severe										3. Secondary	2. Informal	2. Smoking	2. Drinking	1. 35-49 yrs	0. No	0. No	0. No	1. New	1. Yes	0. No	0. No	0. No
ps235	2. Male	67	2. Married	2. No	.	1. Never	2. No	3. Extra-pulmonary TB	tb spine	2. Continuation																											3. Secondary	2. Informal	1. Never	2. Drinking	3. 65+ yrs	0. No	0. No	0. No	1. New	0. No	1. Yes	0. No	1. Yes
ps230	1. Female	57	2. Married	1. Yes	.	1. Never	2. No	2. PTB - Clinically-diagnosed	.	2. Continuation																											2. Primary	2. Informal	1. Never	1. Never	2. 50-64 yrs	0. No	1. Yes	0. No	1. New	0. No	0. No	0. No	0. No
ps234	2. Male	27	2. Married	2. No	.	1. Never	2. No	3. Extra-pulmonary TB	tb spine	2. Continuation																											4. Tertiary	1. Formal	1. Never	1. Never	0. 18-34 yrs	0. No	0. No	0. No	2. Previously treated	1. Yes	0. No	0. No	0. No
ps233	2. Male	43	2. Married	1. Yes	.	1. Never	1. Yes	1. PTB - Bacteriologically Confirmed	.	2. Continuation																	3. Severe	3. Severe									2. Primary	2. Informal	2. Smoking	2. Drinking	1. 35-49 yrs	0. No	0. No	1. Yes	2. Previously treated	0. No	0. No	0. No	1. Yes
ps232	1. Female	55	4. Widowed	1. Yes	.	1. Never	1. Yes	1. PTB - Bacteriologically Confirmed	.	2. Continuation																											4. Tertiary	1. Formal	1. Never	1. Never	2. 50-64 yrs	0. No	0. No	1. Yes	1. New	0. No	0. No	0. No	0. No
ps231	1. Female	46	1. Single	2. No	.	1. Never	2. No	2. PTB - Clinically-diagnosed	.	1. Initiation																											4. Tertiary	2. Informal	1. Never	1. Never	1. 35-49 yrs	0. No	0. No	0. No	1. New	0. No	1. Yes	0. No	0. No
ps210	1. Female	25	2. Married	2. No	.	1. Never	1. Yes	1. PTB - Bacteriologically Confirmed	.	1. Initiation																											4. Tertiary	1. Formal	1. Never	1. Never	0. 18-34 yrs	0. No	0. No	0. No	1. New	1. Yes	1. Yes	0. No	0. No
ps211	2. Male	46	2. Married	2. No	.	1. Never	2. No	3. Extra-pulmonary TB	tb adenitis	2. Continuation																											3. Secondary	2. Informal	2. Smoking	2. Drinking	1. 35-49 yrs	0. No	0. No	0. No	1. New	0. No	0. No	0. No	0. No
ps229	2. Male	20	1. Single	1. Yes	.	1. Never	2. No	1. PTB - Bacteriologically Confirmed	.	2. Continuation	2. Past	2. Past	2. Lifetime attempt	3. High																					2. Yes		3. Secondary	3. Unemployed	1. Never	1. Never	0. 18-34 yrs	0. No	0. No	1. Yes	1. New	0. No	1. Yes	0. No	1. Yes
ps226	2. Male	24	1. Single	1. Yes	.	1. Never	2. No	1. PTB - Bacteriologically Confirmed	.	1. Initiation																											4. Tertiary	3. Unemployed	1. Never	2. Drinking	0. 18-34 yrs	0. No	0. No	1. Yes	1. New	0. No	0. No	0. No	0. No
ps258	2. Male	38	2. Married	1. Yes	.	1. Never	2. No	1. PTB - Bacteriologically Confirmed	.	1. Initiation																											3. Secondary	2. Informal	1. Never	2. Drinking	1. 35-49 yrs	0. No	1. Yes	0. No	1. New	0. No	0. No	1. Yes	0. No
ps216	1. Female	27	2. Married	2. No	.	1. Never	2. No	1. PTB - Bacteriologically Confirmed	.	1. Initiation																											4. Tertiary	3. Unemployed	1. Never	1. Never	0. 18-34 yrs	0. No	0. No	0. No	1. New	0. No	0. No	0. No	0. No
ps225	2. Male	33	1. Single	1. Yes	.	1. Never	2. No	1. PTB - Bacteriologically Confirmed	.	2. Continuation																	3. Severe										3. Secondary	2. Informal	2. Smoking	2. Drinking	0. 18-34 yrs	0. No	0. No	1. Yes	1. New	0. No	0. No	0. No	1. Yes
ps254	2. Male	61	1. Single	2. No	.	1. Never	2. No	1. PTB - Bacteriologically Confirmed	.	2. Continuation																	3. Severe	3. Severe									2. Primary	3. Unemployed	1. Never	2. Drinking	2. 50-64 yrs	0. No	0. No	0. No	2. Previously treated	0. No	1. Yes	0. No	0. No
ps237	2. Male	40	4. Widowed	1. Yes	.	1. Never	2. No	2. PTB - Clinically-diagnosed	.	2. Continuation	2. Past	2. Past										2. Lifetime					3. Severe	3. Severe						1. Current (Past 6 mths)	2. Yes		3. Secondary	1. Formal	2. Smoking	2. Drinking	1. 35-49 yrs	0. No	0. No	1. Yes	1. New	1. Yes	0. No	0. No	1. Yes
ps251	1. Female	52	4. Widowed	1. Yes	.	1. Never	2. No	1. PTB - Bacteriologically Confirmed	.	2. Continuation																											3. Secondary	2. Informal	2. Smoking	2. Drinking	2. 50-64 yrs	0. No	0. No	1. Yes	2. Previously treated	0. No	0. No	0. No	0. No
ps253	2. Male	42	2. Married	2. No	.	1. Never	2. No	1. PTB - Bacteriologically Confirmed	.	1. Initiation																	3. Severe	3. Severe									3. Secondary	2. Informal	1. Never	2. Drinking	1. 35-49 yrs	0. No	0. No	0. No	1. New	0. No	1. Yes	0. No	0. No
ps252	2. Male	42	2. Married	2. No	.	1. Never	2. No	3. Extra-pulmonary TB	tb spine	1. Initiation																											2. Primary	3. Unemployed	1. Never	1. Never	1. 35-49 yrs	0. No	0. No	0. No	1. New	1. Yes	1. Yes	0. No	0. No
ps239	2. Male	46	2. Married	1. Yes	.	1. Never	1. Yes	3. Extra-pulmonary TB	plural effusion	2. Continuation																	3. Severe	3. Severe									4. Tertiary	2. Informal	2. Smoking	2. Drinking	1. 35-49 yrs	0. No	0. No	1. Yes	1. New	1. Yes	1. Yes	0. No	0. No
ps242	1. Female	21	1. Single	2. No	.	1. Never	2. No	1. PTB - Bacteriologically Confirmed	.	1. Initiation																											3. Secondary	4. Student	1. Never	1. Never	0. 18-34 yrs	0. No	0. No	0. No	1. New	1. Yes	1. Yes	0. No	0. No
ps356	2. Male	50	2. Married	1. Yes	.	1. Never	2. No	2. PTB - Clinically-diagnosed	.	2. Continuation	2. Past	2. Past																							2. Yes		3. Secondary	3. Unemployed	1. Never	1. Never	2. 50-64 yrs	0. No	0. No	1. Yes	2. Previously treated	0. No	1. Yes	1. Yes	1. Yes
ps355	2. Male	23	1. Single	2. No	.	1. Never	1. Yes	3. Extra-pulmonary TB	tb spine	1. Initiation	2. Past	2. Past	1. Current (Past month)	1. Low																					1. No		3. Secondary	3. Unemployed	1. Never	1. Never	0. 18-34 yrs	0. No	0. No	0. No	1. New	0. No	0. No	0. No	0. No
ps354	1. Female	37	3. Divorced or separated	2. No	.	1. Never	2. No	3. Extra-pulmonary TB	pleural effusion	1. Initiation	2. Past	2. Past															3. Severe								2. Yes		2. Primary	3. Unemployed	1. Never	2. Drinking	1. 35-49 yrs	0. No	0. No	0. No	1. New	0. No	1. Yes	0. No	1. Yes
PS353	1. Female	23	2. Married	2. No	.	1. Never	2. No	2. PTB - Clinically-diagnosed	.	1. Initiation																											4. Tertiary	4. Student	1. Never	1. Never	0. 18-34 yrs	0. No	0. No	0. No	1. New	0. No	1. Yes	0. No	1. Yes
PS352	1. Female	19	1. Single	2. No	.	1. Never	2. No	3. Extra-pulmonary TB	TB PERITONITIS	1. Initiation																											3. Secondary	4. Student	1. Never	1. Never	0. 18-34 yrs	0. No	0. No	0. No	1. New	0. No	0. No	0. No	1. Yes
PS351	1. Female	18	1. Single	2. No	.	1. Never	2. No	1. PTB - Bacteriologically Confirmed	.	1. Initiation																											3. Secondary	4. Student	1. Never	1. Never	0. 18-34 yrs	0. No	0. No	0. No	1. New	1. Yes	0. No	0. No	1. Yes
ps361	1. Female	22	1. Single	2. No	.	1. Never	2. No	3. Extra-pulmonary TB	pleural effusion	2. Continuation																											4. Tertiary	4. Student	1. Never	2. Drinking	0. 18-34 yrs	0. No	0. No	0. No	1. New	1. Yes	1. Yes	0. No	0. No
ps360	2. Male	57	2. Married	1. Yes	.	1. Never	2. No	3. Extra-pulmonary TB	peritonitis	2. Continuation																	3. Severe										3. Secondary	1. Formal	1. Never	2. Drinking	2. 50-64 yrs	0. No	0. No	1. Yes	1. New	0. No	0. No	0. No	0. No
ps357	2. Male	36	2. Married	1. Yes	.	1. Never	1. Yes	2. PTB - Clinically-diagnosed	.	1. Initiation																	3. Severe	3. Severe									2. Primary	2. Informal	2. Smoking	2. Drinking	1. 35-49 yrs	0. No	0. No	1. Yes	2. Previously treated	0. No	0. No	0. No	1. Yes
ps358	1. Female	18	1. Single	2. No	.	1. Never	2. No	3. Extra-pulmonary TB	ascites,pleueffusion	1. Initiation																											2. Primary	4. Student	1. Never	1. Never	0. 18-34 yrs	0. No	0. No	0. No	1. New	0. No	0. No	1. Yes	0. No
ps359	2. Male	50	2. Married	2. No	.	1. Never	2. No	3. Extra-pulmonary TB	pleural effusion	1. Initiation																											3. Secondary	2. Informal	1. Never	1. Never	2. 50-64 yrs	0. No	0. No	0. No	1. New	0. No	1. Yes	0. No	0. No
ps222	2. Male	19	1. Single	2. No	.	1. Never	2. No	2. PTB - Clinically-diagnosed	.	2. Continuation																											3. Secondary	4. Student	1. Never	1. Never	0. 18-34 yrs	0. No	0. No	0. No	1. New	0. No	0. No	0. No	0. No
ps221	2. Male	55	2. Married	1. Yes	.	1. Never	2. No	1. PTB - Bacteriologically Confirmed	.	2. Continuation																	3. Severe										3. Secondary	2. Informal	1. Never	2. Drinking	2. 50-64 yrs	0. No	0. No	1. Yes	1. New	1. Yes	1. Yes	0. No	1. Yes
ps220	1. Female	27	1. Single	2. No	.	1. Never	2. No	3. Extra-pulmonary TB	TB adenitis	2. Continuation																											3. Secondary	2. Informal	1. Never	1. Never	0. 18-34 yrs	0. No	0. No	1. Yes	2. Previously treated	1. Yes	1. Yes	0. No	0. No
ps362	2. Male	18	1. Single	2. No	.	1. Never	2. No	3. Extra-pulmonary TB	tbm, tuberculoma	1. Initiation																											3. Secondary	4. Student	1. Never	1. Never	0. 18-34 yrs	0. No	0. No	0. No	1. New	1. Yes	1. Yes	0. No	0. No
ps363	2. Male	33	2. Married	1. Yes	.	1. Never	2. No	1. PTB - Bacteriologically Confirmed	.	2. Continuation																	1. Mild										2. Primary	2. Informal	1. Never	2. Drinking	0. 18-34 yrs	0. No	0. No	1. Yes	1. New	0. No	0. No	1. Yes	0. No
ps366	2. Male	26	1. Single	2. No	.	1. Never	2. No	1. PTB - Bacteriologically Confirmed	.	2. Continuation	2. Past	2. Past															3. Severe								2. Yes		2. Primary	3. Unemployed	1. Never	2. Drinking	0. 18-34 yrs	0. No	0. No	0. No	1. New	0. No	1. Yes	0. No	1. Yes
PS365	1. Female	51	1. Single	1. Yes	.	1. Never	2. No	1. PTB - Bacteriologically Confirmed	.	2. Continuation																											2. Primary	2. Informal	1. Never	1. Never	2. 50-64 yrs	0. No	0. No	1. Yes	1. New	0. No	1. Yes	0. No	0. No
PS364	2. Male	54	3. Divorced or separated	2. No	.	1. Never	2. No	1. PTB - Bacteriologically Confirmed	.	2. Continuation																	3. Severe	3. Severe									2. Primary	2. Informal	2. Smoking	2. Drinking	2. 50-64 yrs	0. No	0. No	0. No	1. New	1. Yes	1. Yes	0. No	1. Yes
PS224	1. Female	21	1. Single	1. Yes	.	1. Never	2. No	1. PTB - Bacteriologically Confirmed	.	2. Continuation	1. Current (2 weeks)	1. Current (2 weeks)																							2. Yes		4. Tertiary	4. Student	1. Never	1. Never	0. 18-34 yrs	0. No	0. No	1. Yes	1. New	1. Yes	0. No	0. No	1. Yes
ps223	1. Female	37	1. Single	1. Yes	.	1. Never	2. No	1. PTB - Bacteriologically Confirmed	.	1. Initiation	2. Past	2. Past																							2. Yes		3. Secondary	3. Unemployed	1. Never	1. Never	1. 35-49 yrs	0. No	0. No	1. Yes	1. New	0. No	1. Yes	0. No	1. Yes
ps214	1. Female	53	2. Married	1. Yes	hepatitis b	1. Never	2. No	3. Extra-pulmonary TB	mediastinal tb	1. Initiation																											3. Secondary	1. Formal	1. Never	1. Never	2. 50-64 yrs	0. No	0. No	0. No	1. New	0. No	1. Yes	1. Yes	1. Yes
ps104	2. Male	33	1. Single	2. No	.	1. Never	2. No	1. PTB - Bacteriologically Confirmed	.	2. Continuation																											4. Tertiary	1. Formal	2. Smoking	2. Drinking	0. 18-34 yrs	0. No	0. No	0. No	1. New	0. No	1. Yes	0. No	0. No
ps207	1. Female	41	3. Divorced or separated	1. Yes	.	1. Never	2. No	1. PTB - Bacteriologically Confirmed	.	1. Initiation																	3. Severe										1. No formal education	3. Unemployed	1. Never	2. Drinking	1. 35-49 yrs	0. No	0. No	1. Yes	1. New	0. No	0. No	1. Yes	0. No
ps174	1. Female	42	2. Married	1. Yes	.	3. Current	2. No	1. PTB - Bacteriologically Confirmed	.	2. Continuation								1. Current																	2. Yes		4. Tertiary	1. Formal	1. Never	1. Never	1. 35-49 yrs	0. No	0. No	1. Yes	1. New	0. No	0. No	0. No	0. No
ps009	2. Male	68	2. Married	1. Yes	.	1. Never	2. No	1. PTB - Bacteriologically Confirmed	.	2. Continuation																											2. Primary	2. Informal	1. Never	1. Never	3. 65+ yrs	0. No	0. No	1. Yes	1. New	0. No	0. No	0. No	0. No
ps013	1. Female	35	3. Divorced or separated	1. Yes	.	1. Never	2. No	1. PTB - Bacteriologically Confirmed	.	1. Initiation																			1. Lifetime						1. No		3. Secondary	2. Informal	1. Never	2. Drinking	1. 35-49 yrs	0. No	0. No	1. Yes	1. New	0. No	1. Yes	0. No	0. No
ps25	2. Male	19	1. Single	2. No	.	1. Never	2. No	1. PTB - Bacteriologically Confirmed	.	1. Initiation																											2. Primary	3. Unemployed	2. Smoking	2. Drinking	0. 18-34 yrs	0. No	0. No	0. No	1. New	1. Yes	0. No	0. No	0. No
ps368	2. Male	32	1. Single	2. No	.	1. Never	1. Yes	1. PTB - Bacteriologically Confirmed	.	1. Initiation																	3. Severe	3. Severe									3. Secondary	2. Informal	2. Smoking	2. Drinking	0. 18-34 yrs	0. No	0. No	0. No	2. Previously treated	0. No	1. Yes	0. No	0. No
ps367	2. Male	52	2. Married	1. Yes	.	1. Never	2. No	1. PTB - Bacteriologically Confirmed	.	2. Continuation																	3. Severe	3. Severe									2. Primary	2. Informal	2. Smoking	2. Drinking	2. 50-64 yrs	0. No	0. No	1. Yes	2. Previously treated	0. No	0. No	0. No	0. No
[truncated: 42 more columns]
